# Supplementary material for: (4-Cyano­phen­yl)methyl­ene diacetate
Source: Acta Crystallogr Sect E Struct Rep Online. 2008 May 3;64(Pt 6):o986. doi: 10.1107/S1600536808012543 (PMC2961459; doi:10.1107/S1600536808012543)
Supplement: Supplementary file 2 [file e-64-0o986-Isup2.hkl]

# 
# h,k,l, Fc-squared, Fo-squared, sigma(Fo-squared) and status flag 
# 
data_I
_shelx_title ' zh1 in P2(1)/c' 
_shelx_refln_list_code          4 
_shelx_F_calc_maximum      122.03 
_exptl_crystal_F_000       488.00 
_reflns_d_resolution_high  0.7701 
 
loop_ 
 _symmetry_equiv_pos_as_xyz 
 'x, y, z' 
 '-x, y+1/2, -z+1/2' 
 '-x, -y, -z' 
 'x, -y-1/2, z-1/2' 
 
_cell_length_a     8.1389 
_cell_length_b    20.9191 
_cell_length_c     7.7748 
_cell_angle_alpha  90.000 
_cell_angle_beta  115.531 
_cell_angle_gamma  90.000 
 
_shelx_F_squared_multiplier     1.000 
 
loop_ 
 _refln_index_h 
 _refln_index_k 
 _refln_index_l 
 _refln_F_squared_calc 
 _refln_F_squared_meas 
 _refln_F_squared_sigma 
 _refln_observed_status 
   2   0   0      999.38      877.24      6.80 o 
   3   0   0      557.14      460.00      6.38 o 
   4   0   0      330.04      306.50      8.69 o 
   5   0   0      216.84      206.03      4.31 o 
   6   0   0      167.75      160.23      7.43 o 
   7   0   0      824.75      876.59     13.74 o 
   8   0   0       16.72       11.69      2.29 o 
   9   0   0        1.42        1.24      1.55 o 
   2   1   0      494.42      465.43      3.42 o 
   3   1   0      517.37      472.13      3.48 o 
   4   1   0       54.18       51.68      1.83 o 
   5   1   0      132.11      145.33      4.17 o 
   6   1   0        5.68        7.39      1.35 o 
   7   1   0        9.84       12.77      2.80 o 
   8   1   0       17.83       15.36      1.73 o 
   9   1   0        6.10        5.22      1.43 o 
   1   2   0     2705.18     2499.30     33.38 o 
   2   2   0      123.19       97.42      0.89 o 
   3   2   0      146.05      138.99      2.16 o 
   4   2   0       33.53       31.19      1.93 o 
   5   2   0       47.62       46.86      2.28 o 
   6   2   0       69.98       72.04      3.01 o 
   7   2   0        1.66        1.44      1.71 o 
   8   2   0        0.00        1.07      0.94 o 
   9   2   0        1.15        1.43      0.68 o 
   1   3   0     2304.79     2195.92     10.95 o 
   2   3   0     1631.65     1598.67      9.94 o 
   3   3   0      533.84      527.61      3.30 o 
   4   3   0        5.39       10.08      0.74 o 
   5   3   0       15.49       13.46      0.97 o 
   6   3   0      388.00      403.11      6.37 o 
   7   3   0       16.01       12.70      1.51 o 
   8   3   0        0.60        1.51      0.62 o 
   9   3   0        0.34        1.97      1.07 o 
   0   4   0     3304.70     2783.83     62.04 o 
   1   4   0     4847.42     4503.64     57.54 o 
   2   4   0     6730.37     6375.61     87.63 o 
   3   4   0      222.32      258.48      4.39 o 
   4   4   0       25.70       22.39      1.14 o 
   5   4   0      403.67      396.91      6.19 o 
   6   4   0      478.45      491.98      6.63 o 
   7   4   0        3.20        5.16      0.99 o 
   8   4   0        3.17        3.43      0.77 o 
   9   4   0        2.73        2.94      1.55 o 
   1   5   0      956.66      817.46      6.60 o 
   2   5   0     1851.21     1763.19     22.74 o 
   3   5   0     1195.51     1195.07      7.69 o 
   4   5   0      183.32      220.10      3.15 o 
   5   5   0       13.25       11.55      1.11 o 
   6   5   0       25.73       25.60      1.81 o 
   7   5   0        9.33        9.90      1.11 o 
   8   5   0        1.45        2.33      1.37 o 
   9   5   0        3.15        3.94      1.92 o 
   0   6   0    11083.45     9949.88     65.82 o 
   1   6   0      171.22      151.74      1.59 o 
   2   6   0      278.03      255.36      3.49 o 
   3   6   0     1236.58     1253.23     11.61 o 
   4   6   0      269.06      255.57      3.48 o 
   5   6   0       73.07       69.63      3.38 o 
   6   6   0       50.90       46.21      2.91 o 
   7   6   0       67.56       64.35      4.85 o 
   8   6   0        4.74        3.55      1.29 o 
   9   6   0        0.24        3.58      1.94 o 
   1   7   0      496.67      531.99      3.76 o 
   2   7   0       61.04       45.40      1.37 o 
   3   7   0      125.89      110.46      4.47 o 
   4   7   0      527.87      518.33      5.43 o 
   5   7   0       30.44       34.49      2.02 o 
   6   7   0        7.02        8.36      1.05 o 
   7   7   0        0.05        1.13      1.17 o 
   8   7   0       21.98       18.09      2.89 o 
   9   7   0        0.04        0.85      1.79 o 
   0   8   0     3314.02     3390.85     26.39 o 
   1   8   0      156.29      186.65      1.96 o 
   2   8   0       68.90       71.51      1.53 o 
   3   8   0       83.96       91.74      5.95 o 
   4   8   0       53.45       59.59      1.83 o 
   5   8   0        3.24        4.00      0.74 o 
   6   8   0        4.13        2.86      1.17 o 
   7   8   0        2.47        2.62      1.46 o 
   8   8   0        0.96        2.47      0.84 o 
   9   8   0       19.38       23.72      3.40 o 
   1   9   0        6.32        3.67      0.62 o 
   2   9   0     1163.78     1134.82      7.72 o 
   3   9   0      586.39      609.78      7.67 o 
   4   9   0       56.73       71.91      4.04 o 
   5   9   0        0.56        0.82      0.95 o 
   6   9   0      129.71      122.86      7.36 o 
   7   9   0        0.18        1.28      1.09 o 
   8   9   0        5.58        6.33      1.44 o 
   0  10   0     1521.47     1652.18     13.97 o 
   1  10   0      640.79      736.57     11.15 o 
   2  10   0      373.38      340.10      6.63 o 
   3  10   0       44.15       45.40      2.65 o 
   4  10   0       33.15       39.75      2.77 o 
   5  10   0       60.30       73.86      9.87 o 
   6  10   0       69.46       68.90      5.38 o 
   7  10   0       18.86       17.46      1.94 o 
   8  10   0        0.26        0.85      0.96 o 
   1  11   0      574.97      628.66      9.08 o 
   2  11   0       98.71      115.56      3.58 o 
   3  11   0       17.63       14.55      2.36 o 
   4  11   0       56.65       51.30      4.45 o 
   5  11   0        0.56        1.21      1.22 o 
   6  11   0      142.31      142.41      4.96 o 
   7  11   0        2.62        2.05      1.32 o 
   8  11   0        0.00        1.97      1.00 o 
   0  12   0      346.60      415.46      7.22 o 
   1  12   0      214.72      207.91      4.50 o 
   2  12   0       32.15       28.50      1.22 o 
   3  12   0      428.47      446.96     11.98 o 
   4  12   0      220.48      226.29      6.04 o 
   5  12   0        6.43        5.79      1.23 o 
   6  12   0        2.79        3.06      1.37 o 
   7  12   0        0.07        1.00      1.20 o 
   8  12   0        0.85        2.79      1.16 o 
   1  13   0        1.02        3.84      0.48 o 
   2  13   0       83.86       73.02      2.34 o 
   3  13   0       85.10       85.15      4.79 o 
   4  13   0      164.81      151.93      4.19 o 
   5  13   0       36.00       41.07      4.80 o 
   6  13   0       91.90       90.67     12.72 o 
   7  13   0       21.01       21.39      2.52 o 
   8  13   0       13.71       10.68      4.84 o 
   0  14   0      245.00      228.21      8.29 o 
   1  14   0      409.18      512.65      6.53 o 
   2  14   0        1.44        1.29      0.96 o 
   3  14   0       10.27       13.20      1.62 o 
   4  14   0       36.62       30.27      2.83 o 
   5  14   0        3.71        4.88      1.07 o 
   6  14   0        6.93        8.91      1.80 o 
   7  14   0        0.01        2.31      1.59 o 
   8  14   0        1.29        3.44      1.65 o 
   1  15   0       10.67        7.98      1.33 o 
   2  15   0      104.36      112.03      3.19 o 
   3  15   0      303.30      343.58      6.15 o 
   4  15   0      451.34      486.52     10.16 o 
   5  15   0        7.92        7.40      1.85 o 
   6  15   0        1.95        3.18      1.68 o 
   7  15   0        3.21        3.19      1.30 o 
   0  16   0        1.09       -0.65      1.58 o 
   1  16   0       13.17       21.59      1.50 o 
   2  16   0        7.95        7.83      0.97 o 
   3  16   0       25.47       28.06      3.04 o 
   4  16   0        6.65        5.19      2.11 o 
   5  16   0        2.37        4.01      2.08 o 
   6  16   0        6.80        8.38      1.59 o 
   7  16   0        0.00       -0.55      2.00 o 
   1  17   0       53.66       46.63      2.19 o 
   2  17   0       63.98       58.38      2.94 o 
   3  17   0      156.46      159.14      4.14 o 
   4  17   0        0.13       -0.27      0.94 o 
   5  17   0        3.09        1.82      1.05 o 
   6  17   0        3.89        3.19      1.57 o 
   7  17   0        4.86        5.78      1.41 o 
   0  18   0        4.70        1.69      0.97 o 
   1  18   0       12.72       15.56      1.33 o 
   2  18   0       82.19       73.68      2.88 o 
   3  18   0       68.40       77.35      4.47 o 
   4  18   0        0.99        2.05      1.59 o 
   5  18   0        0.09        1.91      1.68 o 
   6  18   0        0.24        2.63      1.25 o 
   7  18   0        4.02        3.99      1.21 o 
   1  19   0       45.92       46.22      3.25 o 
   2  19   0      123.07      131.19      4.79 o 
   3  19   0        0.06        1.16      1.38 o 
   4  19   0        0.22        1.38      1.51 o 
   5  19   0        0.18        2.35      1.62 o 
   6  19   0        1.91        4.00      1.25 o 
   0  20   0        2.95        2.52      0.95 o 
   1  20   0        0.02        1.12      0.70 o 
   2  20   0        0.17        0.74      1.22 o 
   3  20   0        7.66        6.85      1.22 o 
   4  20   0        4.02        3.84      1.16 o 
   5  20   0        1.34        3.06      1.49 o 
   6  20   0        8.47        6.62      1.89 o 
   1  21   0       65.99       59.07      4.15 o 
   2  21   0        0.96        1.13      1.19 o 
   3  21   0        1.15        2.74      0.90 o 
   4  21   0       15.88       16.61      2.05 o 
   5  21   0        1.69        2.11      1.52 o 
   6  21   0        8.68        7.65      1.67 o 
   0  22   0        0.13        0.38      1.80 o 
   1  22   0        0.89        2.45      0.69 o 
   2  22   0        0.97        3.35      1.27 o 
   3  22   0        0.10        0.98      1.17 o 
   4  22   0        4.17        3.22      1.32 o 
   5  22   0        0.92        1.60      0.98 o 
   1  23   0       12.15       11.42      1.44 o 
   2  23   0        7.97        7.75      1.46 o 
   3  23   0        0.98        2.72      1.24 o 
   4  23   0        0.36        2.22      1.14 o 
   5  23   0        0.85        1.25      1.36 o 
   0  24   0       17.90       11.58      2.56 o 
   1  24   0        5.68        2.54      1.31 o 
   2  24   0       41.76       45.27      3.32 o 
   3  24   0        6.91        8.54      1.59 o 
   4  24   0        0.03        2.38      1.27 o 
   1  25   0        4.36        6.67      1.75 o 
   2  25   0        2.51        5.60      1.59 o 
   3  25   0        1.45        0.77      1.45 o 
   0  26   0        1.01        0.81      0.95 o 
   1  26   0        2.31        0.98      1.68 o 
   2  26   0        0.88       -0.13      1.77 o 
   1  27   0        1.81        4.89      2.43 o 
  -9   1   1        9.66        8.55      1.87 o 
  -8   1   1       19.36       20.63      2.05 o 
  -7   1   1       92.46       86.90      4.40 o 
  -6   1   1      190.59      205.04      3.53 o 
  -5   1   1        6.97        5.55      0.82 o 
  -4   1   1      500.40      495.05      4.18 o 
  -3   1   1       90.45       82.19      1.71 o 
  -2   1   1      708.21      652.32      3.42 o 
  -1   1   1        0.00        1.34      0.13 o 
   0   1   1       20.89       25.64      0.49 o 
   1   1   1     1532.61     1495.30      8.22 o 
   2   1   1      942.93      977.73      5.64 o 
   3   1   1      416.29      484.80      6.66 o 
   4   1   1       46.59       47.35      3.49 o 
   5   1   1       10.17       12.52      1.07 o 
   6   1   1      183.13      202.95     10.61 o 
   7   1   1        3.61        1.80      0.83 o 
   8   1   1        6.66        7.91      1.55 o 
  -9   2   1        0.00        2.76      1.20 o 
  -8   2   1        0.04        1.15      0.65 o 
  -7   2   1      223.78      243.60      9.06 o 
  -6   2   1        6.71        6.83      0.87 o 
  -5   2   1      188.45      172.14      2.36 o 
  -4   2   1      446.65      433.49      5.17 o 
  -3   2   1      347.66      334.54      2.59 o 
  -2   2   1      308.03      305.80      1.97 o 
  -1   2   1     1977.25     1795.75      5.81 o 
   0   2   1     7210.34     6332.00     45.99 o 
   1   2   1     1764.40     1646.40     14.87 o 
   2   2   1      102.40      115.65      2.31 o 
   3   2   1       33.06       34.33      1.75 o 
   4   2   1       12.60       15.89      1.03 o 
   5   2   1       22.29       23.26      1.75 o 
   6   2   1      294.50      296.46      4.07 o 
   7   2   1        4.72        3.37      2.20 o 
   8   2   1        7.16        9.52      1.96 o 
  -9   3   1       12.99       13.51      1.90 o 
  -8   3   1       37.17       38.74      4.49 o 
  -7   3   1       32.08       30.32      2.25 o 
  -6   3   1        0.01        0.41      0.41 o 
  -5   3   1       15.29       21.39      1.42 o 
  -4   3   1      124.99      134.63      2.36 o 
  -3   3   1      540.32      543.83      4.12 o 
  -2   3   1     8474.26     7638.13     25.73 o 
  -1   3   1     2600.18     2416.05      9.15 o 
   0   3   1      199.20      172.51      1.14 o 
   1   3   1     2191.17     2111.72      8.69 o 
   2   3   1      126.39      129.84      2.99 o 
   3   3   1      401.10      461.70      3.98 o 
   4   3   1        2.65        1.11      0.40 o 
   5   3   1        6.84        8.61      0.82 o 
   6   3   1       18.56       18.96      1.99 o 
   7   3   1        3.39        2.90      0.99 o 
   8   3   1        0.41        1.71      1.72 o 
  -9   4   1        2.86        1.61      1.23 o 
  -8   4   1        7.70        7.48      1.01 o 
  -7   4   1        0.01        1.53      0.76 o 
  -6   4   1       13.54       13.71      1.50 o 
  -5   4   1       22.86       28.30      1.19 o 
  -4   4   1      421.33      487.69      4.41 o 
  -3   4   1     1979.22     2085.42     12.13 o 
  -2   4   1     1026.21      930.65      6.18 o 
  -1   4   1     4545.16     4213.64     21.96 o 
   0   4   1     1785.01     1723.44      8.37 o 
   1   4   1      988.98      904.25      6.23 o 
   2   4   1     1444.43     1469.87     13.54 o 
   3   4   1      718.71      832.64      7.86 o 
   4   4   1        9.06       10.99      0.89 o 
   5   4   1        0.23        0.45      0.46 o 
   6   4   1      130.81      126.33      5.23 o 
   7   4   1       37.72       41.60      2.81 o 
   8   4   1        8.93       12.47      3.49 o 
  -9   5   1        4.17        5.88      1.55 o 
  -8   5   1       47.79       53.59      3.26 o 
  -7   5   1        1.16        1.72      0.46 o 
  -6   5   1       64.78       63.02      2.47 o 
  -5   5   1        6.94        8.55      0.73 o 
  -4   5   1      452.44      474.84      4.87 o 
  -3   5   1       21.96       12.72      0.81 o 
  -2   5   1       59.51       50.24      1.15 o 
  -1   5   1     4338.48     4243.21     15.68 o 
   0   5   1      341.51      316.56      2.11 o 
   1   5   1      141.09      149.84      1.11 o 
   2   5   1       16.49       12.14      0.62 o 
   3   5   1      570.57      651.23      4.88 o 
   4   5   1       82.94       74.74      2.27 o 
   5   5   1       53.67       50.95      3.26 o 
   6   5   1       39.99       48.48      4.19 o 
   7   5   1        4.19        4.23      0.95 o 
   8   5   1        0.24        2.56      1.29 o 
  -9   6   1        0.13        0.26      1.68 o 
  -8   6   1        6.86       10.32      1.70 o 
  -7   6   1        3.23        2.88      0.77 o 
  -6   6   1       95.40       94.03      3.89 o 
  -5   6   1      230.00      213.42      5.02 o 
  -4   6   1      996.89     1131.86      9.43 o 
  -3   6   1      737.49      703.77      4.41 o 
  -2   6   1       60.23       80.06      1.36 o 
  -1   6   1        1.97        1.69      0.62 o 
   0   6   1      123.82      139.92      1.42 o 
   1   6   1      860.58      824.95      5.19 o 
   2   6   1        2.57        1.93      0.31 o 
   3   6   1       23.68       25.45      0.79 o 
   4   6   1      146.06      136.73      2.73 o 
   5   6   1       27.21       23.64      2.52 o 
   6   6   1       55.99       47.68      3.37 o 
   7   6   1        4.63        6.15      1.91 o 
   8   6   1        0.01        1.42      1.41 o 
  -9   7   1        0.11        0.48      0.89 o 
  -8   7   1        1.44        0.93      1.14 o 
  -7   7   1        6.44        5.40      1.13 o 
  -6   7   1       31.04       29.56      1.84 o 
  -5   7   1        2.56        3.10      0.84 o 
  -4   7   1       45.31       39.64      1.68 o 
  -3   7   1     3045.01     3315.95     21.27 o 
  -2   7   1      332.11      316.86      2.52 o 
  -1   7   1       23.23       25.69      1.60 o 
   0   7   1       25.07       20.03      0.81 o 
   1   7   1       71.74       48.31      0.81 o 
   2   7   1       11.04       10.56      0.75 o 
   3   7   1      300.34      309.36      4.88 o 
   4   7   1      574.55      629.23      5.21 o 
   5   7   1        4.35        3.72      1.00 o 
   6   7   1       52.24       52.89      4.10 o 
   7   7   1        0.00        1.33      2.62 o 
   8   7   1       13.36       14.72      1.85 o 
  -9   8   1        4.40        3.34      1.05 o 
  -8   8   1        5.17        3.02      1.39 o 
  -7   8   1       82.35       80.36      8.67 o 
  -6   8   1       12.91       14.26      2.17 o 
  -5   8   1        1.39        1.30      0.65 o 
  -4   8   1      645.79      620.20      6.24 o 
  -3   8   1       10.03        5.61      0.75 o 
  -2   8   1        7.69        3.93      0.50 o 
  -1   8   1      132.90      107.78      1.99 o 
   0   8   1      620.00      627.65      3.70 o 
   1   8   1      387.90      367.59      2.37 o 
   2   8   1       24.20       20.75      1.35 o 
   3   8   1        2.14        4.51      1.23 o 
   4   8   1        3.88        3.24      0.70 o 
   5   8   1       19.03       18.34      2.44 o 
   6   8   1        2.32        1.81      1.15 o 
   7   8   1        0.99        3.30      1.12 o 
   8   8   1        0.17        1.35      1.30 o 
  -9   9   1        3.98        4.05      1.18 o 
  -8   9   1        0.15        1.53      0.92 o 
  -7   9   1       12.44       15.45      1.72 o 
  -6   9   1      100.19      107.63      4.01 o 
  -5   9   1        2.77        3.53      0.80 o 
  -4   9   1       77.48       80.65      2.53 o 
  -3   9   1      108.19      110.19      1.92 o 
  -2   9   1       63.82       47.95      1.18 o 
  -1   9   1      582.27      590.73      3.77 o 
   0   9   1      210.62      200.71      4.65 o 
   1   9   1      395.02      398.92      4.38 o 
   2   9   1      363.02      341.43      4.30 o 
   3   9   1      447.84      444.14      6.68 o 
   4   9   1       71.50       72.76      3.63 o 
   5   9   1       31.42       27.43      2.84 o 
   6   9   1       33.33       38.18      3.19 o 
   7   9   1        9.05        9.02      1.86 o 
   8   9   1        0.36        1.91      1.20 o 
  -9  10   1       10.69       10.32      1.56 o 
  -8  10   1       26.23       22.49      3.03 o 
  -7  10   1        0.88        1.32      1.15 o 
  -6  10   1       46.62       55.51      3.17 o 
  -5  10   1       86.87       76.49      3.49 o 
  -4  10   1       55.00       59.48      3.42 o 
  -3  10   1      161.69      154.41      2.60 o 
  -2  10   1       76.41       64.68      1.63 o 
  -1  10   1       75.62       68.04      1.98 o 
   0  10   1     1077.99     1314.27      8.91 o 
   1  10   1      280.08      319.29      2.55 o 
   2  10   1       13.91       14.02      1.26 o 
   3  10   1        0.89        1.95      1.06 o 
   4  10   1       64.29       67.69      4.37 o 
   5  10   1      101.51      109.18      6.87 o 
   6  10   1       16.09       15.34      1.89 o 
   7  10   1       42.18       37.89      4.10 o 
   8  10   1        0.52        1.60      1.23 o 
  -9  11   1        0.90        2.24      1.08 o 
  -8  11   1        8.42        6.68      1.31 o 
  -7  11   1        4.60        4.11      1.20 o 
  -6  11   1        2.42        0.34      1.31 o 
  -5  11   1       16.85       14.41      1.57 o 
  -4  11   1       41.26       42.18      2.07 o 
  -3  11   1       14.84       19.77      1.01 o 
  -2  11   1      403.90      451.00      3.86 o 
  -1  11   1        0.02        0.71      0.81 o 
   0  11   1       75.61       69.68      1.83 o 
   1  11   1       38.61       36.10      1.54 o 
   2  11   1        8.40        8.25      0.72 o 
   3  11   1      220.33      236.96      4.95 o 
   4  11   1        1.48        2.43      1.03 o 
   5  11   1       24.18       23.26      2.46 o 
   6  11   1       25.38       22.10      2.77 o 
   7  11   1        0.18        0.74      1.03 o 
   8  11   1        0.34        2.43      1.06 o 
  -8  12   1        1.56        3.11      0.84 o 
  -7  12   1        3.36        2.87      1.21 o 
  -6  12   1        5.19        3.43      1.71 o 
  -5  12   1      136.84      152.02      4.91 o 
  -4  12   1       31.10       32.90      2.23 o 
  -3  12   1        1.72        0.16      0.39 o 
  -2  12   1       13.87       12.38      1.03 o 
  -1  12   1      293.54      245.34      4.27 o 
   0  12   1      225.49      242.95      2.75 o 
   1  12   1        0.09        0.01      0.47 o 
   2  12   1      154.42      158.38      2.53 o 
   3  12   1       53.59       46.32      2.83 o 
   4  12   1       14.29       19.43      2.07 o 
   5  12   1        5.04        4.29      1.42 o 
   6  12   1       25.45       24.19      2.64 o 
   7  12   1        7.01        5.01      1.28 o 
   8  12   1        2.76        4.84      1.53 o 
  -8  13   1       10.11        7.39      1.16 o 
  -7  13   1        1.00        2.89      0.87 o 
  -6  13   1       28.94       21.84      2.12 o 
  -5  13   1        0.76        3.64      1.45 o 
  -4  13   1       56.13       52.30      3.95 o 
  -3  13   1      285.33      268.78      4.83 o 
  -2  13   1       77.95       83.17      3.52 o 
  -1  13   1      338.47      396.07      6.06 o 
   0  13   1       15.72       10.66      0.86 o 
   1  13   1      141.40      157.95      3.07 o 
   2  13   1       25.87       15.63      1.63 o 
   3  13   1        1.50       -0.14      1.69 o 
   4  13   1       66.97       69.49      5.65 o 
   5  13   1        5.95        5.66      2.10 o 
   6  13   1        6.18        6.76      2.37 o 
   7  13   1        2.33        3.48      1.15 o 
  -8  14   1        8.72        8.66      1.94 o 
  -7  14   1        1.91        4.79      2.00 o 
  -6  14   1        1.41        1.43      0.87 o 
  -5  14   1       50.34       54.32      3.15 o 
  -4  14   1      127.96      120.83      6.07 o 
  -3  14   1      467.93      456.13      6.80 o 
  -2  14   1       26.17       22.68      1.65 o 
  -1  14   1        9.81        5.62      0.86 o 
   0  14   1       48.15       59.68      2.01 o 
   1  14   1       10.75       13.85      1.49 o 
   2  14   1      116.56      110.99      2.59 o 
   3  14   1       82.48       90.66      4.71 o 
   4  14   1        0.59        2.01      1.20 o 
   5  14   1        5.77        5.16      1.68 o 
   6  14   1        7.13        8.07      1.82 o 
   7  14   1        3.68        3.00      1.35 o 
  -8  15   1        2.28        3.18      0.97 o 
  -7  15   1        0.00        0.45      1.29 o 
  -6  15   1       15.22       18.92      1.98 o 
  -5  15   1        2.76        1.51      1.24 o 
  -4  15   1       28.89       25.27      2.12 o 
  -3  15   1       60.16       62.02      2.44 o 
  -2  15   1        8.39        8.55      0.79 o 
  -1  15   1        0.05       -0.04      0.51 o 
   0  15   1       30.21       31.86      2.00 o 
   1  15   1        3.75        4.98      0.94 o 
   2  15   1        0.59        0.80      1.01 o 
   3  15   1        0.08        1.62      1.26 o 
   4  15   1       49.39       55.98      6.06 o 
   5  15   1       10.06       12.37      2.19 o 
   6  15   1        1.08        2.16      1.34 o 
   7  15   1        0.92        0.62      0.97 o 
  -8  16   1        2.72        5.08      1.44 o 
  -7  16   1       24.56       26.68      3.11 o 
  -6  16   1        9.00        9.80      1.59 o 
  -5  16   1       48.88       50.61      6.62 o 
  -4  16   1       53.11       56.39      3.01 o 
  -3  16   1       30.90       32.04      2.38 o 
  -2  16   1       29.67       30.13      1.37 o 
  -1  16   1        0.19        1.11      0.65 o 
   0  16   1       11.00        7.23      0.95 o 
   1  16   1        0.47        0.68      0.82 o 
   2  16   1       24.22       23.58      2.13 o 
   3  16   1       86.65       92.07      9.68 o 
   4  16   1       34.57       34.95      4.30 o 
   5  16   1      104.91      115.91      6.78 o 
   6  16   1        0.04        0.85      1.47 o 
   7  16   1        0.92        4.90      1.11 o 
  -7  17   1        3.06        5.23      1.17 o 
  -6  17   1       23.82       22.00      2.70 o 
  -5  17   1       67.15       71.76      5.68 o 
  -4  17   1      137.30      142.59      4.76 o 
  -3  17   1      254.52      285.22      4.77 o 
  -2  17   1       64.98       62.50      3.97 o 
  -1  17   1        0.46        1.71      0.41 o 
   0  17   1        7.09        9.60      0.94 o 
   1  17   1       24.90       20.86      1.68 o 
   2  17   1      191.88      183.98      5.09 o 
   3  17   1       29.17       33.52      4.46 o 
   4  17   1      111.94      132.58      7.52 o 
   5  17   1        0.71        0.42      1.14 o 
   6  17   1        2.75        3.07      2.17 o 
  -7  18   1        0.01        1.94      1.17 o 
  -6  18   1       23.79       26.41      3.16 o 
  -5  18   1        0.00       -1.13      1.13 o 
  -4  18   1        0.73        0.37      1.44 o 
  -3  18   1       55.23       43.55      4.68 o 
  -2  18   1       89.06       87.28      4.33 o 
  -1  18   1        2.77        1.38      0.67 o 
   0  18   1        4.05        3.14      0.84 o 
   1  18   1        5.10        6.08      0.96 o 
   2  18   1        2.71        1.13      1.26 o 
   3  18   1        0.62        2.05      0.85 o 
   4  18   1       11.02        9.50      1.57 o 
   5  18   1        6.37        5.87      1.25 o 
   6  18   1        1.97        3.83      1.01 o 
  -7  19   1        0.67        2.93      1.35 o 
  -6  19   1       22.11       28.66      3.11 o 
  -5  19   1        9.41        7.32      1.74 o 
  -4  19   1        7.48        5.88      1.51 o 
  -3  19   1        3.07        2.43      1.24 o 
  -2  19   1       28.48       25.71      2.13 o 
  -1  19   1       58.68       60.07      2.98 o 
   0  19   1       26.19       24.52      1.72 o 
   1  19   1        6.71        7.29      1.00 o 
   2  19   1       43.03       45.10      4.19 o 
   3  19   1        8.13        5.28      1.84 o 
   4  19   1        1.33        1.22      1.30 o 
   5  19   1        2.49        3.29      1.02 o 
   6  19   1        2.54        5.58      1.30 o 
  -6  20   1       10.68       13.03      2.00 o 
  -5  20   1       34.52       32.57      3.00 o 
  -4  20   1        0.15        1.39      1.17 o 
  -3  20   1       27.29       29.92      2.89 o 
  -2  20   1       46.38       44.58      2.43 o 
  -1  20   1       21.36       19.70      2.33 o 
   0  20   1        0.69        0.41      0.70 o 
   1  20   1       10.15        8.15      1.13 o 
   2  20   1        0.01       -1.22      1.52 o 
   3  20   1       48.04       48.50      3.71 o 
   4  20   1        0.01        0.85      1.22 o 
   5  20   1        0.43        1.00      1.65 o 
  -6  21   1       11.67       11.19      2.22 o 
  -5  21   1        1.65        1.11      1.32 o 
  -4  21   1        2.28        4.32      0.86 o 
  -3  21   1        4.62        4.94      1.14 o 
  -2  21   1       16.18       15.17      1.67 o 
  -1  21   1        0.56        2.55      0.95 o 
   0  21   1       47.03       49.86      4.30 o 
   1  21   1       32.16       29.28      3.25 o 
   2  21   1        0.45        3.69      1.56 o 
   3  21   1        8.97       10.08      1.82 o 
   4  21   1        3.86        3.75      1.52 o 
   5  21   1        0.00        3.23      0.99 o 
  -5  22   1        6.41        5.30      1.77 o 
  -4  22   1        0.48        0.48      1.06 o 
  -3  22   1        2.93        2.98      1.75 o 
  -2  22   1        1.98        2.52      0.65 o 
  -1  22   1        4.11        3.70      0.87 o 
   0  22   1       92.97       89.48      7.05 o 
   1  22   1       10.59        8.83      1.28 o 
   2  22   1        1.14        2.49      1.61 o 
   3  22   1       12.19       13.54      2.16 o 
   4  22   1        0.94        1.32      1.23 o 
   5  22   1        0.20        0.45      1.32 o 
  -5  23   1        0.15        2.30      1.16 o 
  -4  23   1       10.60        9.94      1.47 o 
  -3  23   1        0.63        0.95      2.12 o 
  -2  23   1        1.38        1.52      0.78 o 
  -1  23   1       29.77       25.13      3.33 o 
   0  23   1       17.76       11.75      1.54 o 
   1  23   1        2.89        3.79      1.18 o 
   2  23   1        0.01        1.22      1.04 o 
   3  23   1        4.61        6.05      2.19 o 
   4  23   1        3.78        2.32      1.39 o 
  -4  24   1       15.88       19.76      2.36 o 
  -3  24   1        4.66        1.80      1.39 o 
  -2  24   1        0.13       -0.01      1.37 o 
  -1  24   1        4.86        3.98      1.54 o 
   0  24   1        1.39        3.28      1.22 o 
   1  24   1        1.42        2.66      0.95 o 
   2  24   1        0.67        1.66      2.15 o 
   3  24   1        2.06        1.11      0.87 o 
  -4  25   1        6.00        4.25      1.70 o 
  -3  25   1        9.04       14.66      3.14 o 
  -2  25   1        6.06        6.89      2.28 o 
  -1  25   1        0.05        1.21      0.74 o 
   0  25   1        1.12        1.38      1.10 o 
   1  25   1        0.34        5.78      2.34 o 
   2  25   1        0.36        2.01      0.74 o 
   3  25   1        1.34        2.06      1.20 o 
  -3  26   1        0.46        2.90      1.42 o 
  -2  26   1        0.62        1.10      1.21 o 
  -1  26   1        1.35        1.36      1.17 o 
   0  26   1        0.47        1.34      0.90 o 
   1  26   1        4.36        7.48      2.16 o 
   2  26   1        2.85        1.70      1.88 o 
 -10   0   2       13.65       12.53      3.56 o 
  -9   0   2        0.99        2.73      1.40 o 
  -8   0   2       10.95        7.46      1.43 o 
  -7   0   2      584.16      600.29     19.76 o 
  -6   0   2       76.52       88.59      9.73 o 
  -5   0   2      219.63      220.92     16.21 o 
  -4   0   2       26.81       27.11      2.36 o 
  -3   0   2     1564.28     1518.97      9.30 o 
  -2   0   2      171.44      179.04      2.77 o 
  -1   0   2       13.99       13.30      0.63 o 
   0   0   2    14890.89    13636.77     39.24 o 
   1   0   2     2042.82     2074.51     23.32 o 
   2   0   2     1131.15     1132.72     19.10 o 
   3   0   2      961.77      886.74     19.09 o 
   4   0   2       94.74       82.86      4.09 o 
   5   0   2      142.45      137.69      8.51 o 
   6   0   2       55.21       48.94      3.93 o 
   7   0   2       50.43       49.19      3.91 o 
   8   0   2        0.08       -0.79      2.15 o 
 -10   1   2        0.71        2.09      1.49 o 
  -9   1   2       19.70       22.56      2.21 o 
  -8   1   2       37.34       40.67      3.34 o 
  -6   1   2       75.38       66.33      2.10 o 
  -5   1   2      220.32      238.86      5.53 o 
  -4   1   2      134.99      121.60      2.22 o 
  -3   1   2      130.74      139.70      2.02 o 
  -2   1   2     2773.91     2637.22     16.62 o 
  -1   1   2     7568.81     6909.48    128.21 o 
   0   1   2      781.85      800.13      5.28 o 
   1   1   2        4.88        7.19      0.52 o 
   2   1   2      822.81      853.72     12.73 o 
   3   1   2        1.41        3.30      1.35 o 
   4   1   2       49.18       52.70      2.78 o 
   5   1   2        0.37        1.55      0.46 o 
   6   1   2       78.56       90.15      6.79 o 
   7   1   2        0.26        2.87      1.03 o 
   8   1   2        0.90        2.55      1.60 o 
 -10   2   2        3.56        4.70      1.31 o 
  -9   2   2        0.45        3.68      1.33 o 
  -8   2   2       54.77       52.53      2.60 o 
  -7   2   2      176.77      176.54      5.02 o 
  -6   2   2        7.20        4.46      0.56 o 
  -5   2   2      158.83      156.83      2.91 o 
  -4   2   2      370.34      359.81      3.78 o 
  -3   2   2     1480.84     1446.51      7.00 o 
  -2   2   2        0.00        4.74      0.55 o 
  -1   2   2     2074.28     2065.01      6.53 o 
   0   2   2     6387.57     6054.17     49.73 o 
   1   2   2       18.14       13.88      1.31 o 
   2   2   2      933.77      968.24     13.99 o 
   3   2   2      527.52      548.26      9.76 o 
   4   2   2       10.11       10.44      0.87 o 
   5   2   2       52.85       46.46      3.18 o 
   6   2   2       34.87       33.76      2.74 o 
   7   2   2       27.82       24.52      2.11 o 
   8   2   2        0.90        1.93      1.09 o 
 -10   3   2        0.06        2.33      1.71 o 
  -9   3   2       13.14       13.14      2.07 o 
  -8   3   2        8.22        5.44      1.08 o 
  -7   3   2       10.50       10.10      1.33 o 
  -6   3   2       88.82       85.10      2.77 o 
  -5   3   2      204.99      194.42      2.74 o 
  -4   3   2      342.16      411.07      3.82 o 
  -3   3   2       38.03       52.29      2.43 o 
  -2   3   2      414.09      370.26      2.67 o 
  -1   3   2     1743.62     1815.06      8.61 o 
   0   3   2     2042.08     2038.57     12.41 o 
   1   3   2      830.37      852.88      8.37 o 
   2   3   2      255.72      252.54      3.47 o 
   3   3   2      371.50      364.30      4.21 o 
   4   3   2        6.77       10.67      0.98 o 
   5   3   2       75.33       77.50      3.16 o 
   6   3   2       85.23       75.87      4.21 o 
   7   3   2       14.27       14.50      1.60 o 
   8   3   2        0.03        0.65      1.26 o 
 -10   4   2        2.55        3.59      1.89 o 
  -9   4   2       36.59       36.39      3.19 o 
  -8   4   2        0.32        2.33      0.80 o 
  -7   4   2        6.16        5.08      0.89 o 
  -6   4   2       31.77       26.00      1.74 o 
  -5   4   2      366.05      392.20      3.93 o 
  -4   4   2      573.14      544.02      4.03 o 
  -3   4   2       33.05       47.47      3.43 o 
  -2   4   2     2792.10     2768.46     19.53 o 
  -1   4   2     1302.79     1239.35      6.72 o 
   0   4   2       13.44       14.53      1.25 o 
   1   4   2        7.22       10.70      0.76 o 
   2   4   2        6.91        5.63      0.69 o 
   3   4   2       49.37       43.90      2.50 o 
   4   4   2      158.07      159.30      2.67 o 
   5   4   2      162.91      168.91      4.86 o 
   6   4   2      133.64      143.86      7.45 o 
   7   4   2        0.06        1.64      0.94 o 
   8   4   2        3.11        2.52      1.47 o 
 -10   5   2        2.26        2.78      1.04 o 
  -9   5   2       16.60       17.40      1.81 o 
  -8   5   2        1.78        1.56      0.95 o 
  -7   5   2        0.14        1.67      0.75 o 
  -6   5   2      144.69      146.10      2.76 o 
  -5   5   2       52.74       47.79      1.65 o 
  -4   5   2       31.36       20.65      1.09 o 
  -3   5   2      505.24      501.23      3.88 o 
  -2   5   2        2.37        3.68      0.71 o 
  -1   5   2      444.46      406.09      4.51 o 
   0   5   2     1538.41     1554.23     10.90 o 
   1   5   2       50.33       50.51      1.31 o 
   2   5   2       77.16       74.52      1.40 o 
   3   5   2       58.05       60.98      1.92 o 
   4   5   2       53.04       55.76      2.22 o 
   5   5   2      275.46      285.18      7.45 o 
   6   5   2        7.61        5.57      1.04 o 
   7   5   2        0.55        2.77      1.33 o 
   8   5   2        0.84        1.46      1.28 o 
 -10   6   2       17.12       21.33      3.58 o 
  -9   6   2        3.69        3.39      3.04 o 
  -8   6   2        0.33        1.14      0.85 o 
  -7   6   2        3.84        2.49      0.64 o 
  -6   6   2        6.13        8.99      1.61 o 
  -5   6   2      379.16      406.92      3.95 o 
  -4   6   2       42.70       42.09      1.45 o 
  -3   6   2      729.66      772.53      4.86 o 
  -2   6   2       93.86       81.34      1.52 o 
  -1   6   2      143.58      137.68      3.38 o 
   0   6   2      556.69      575.15      5.26 o 
   1   6   2       15.03       11.71      0.87 o 
   2   6   2      143.73      128.20      2.22 o 
   3   6   2      456.38      466.46      7.05 o 
   4   6   2       67.32       74.90      2.09 o 
   5   6   2      201.39      207.64      3.82 o 
   6   6   2        1.68        2.84      0.86 o 
   7   6   2       15.31       18.52      2.29 o 
   8   6   2        0.89        1.70      2.27 o 
  -9   7   2       24.19       23.01      2.90 o 
  -8   7   2        5.17        5.58      0.93 o 
  -7   7   2        3.56        3.10      0.83 o 
  -6   7   2       59.60       48.78      2.37 o 
  -5   7   2       10.63       11.17      0.90 o 
  -4   7   2      223.61      241.11      2.67 o 
  -3   7   2      284.56      285.01      4.99 o 
  -2   7   2        2.39        1.81      0.62 o 
  -1   7   2     1412.38     1413.35     11.77 o 
   0   7   2       25.75       28.60      1.07 o 
   1   7   2        3.81        6.80      0.71 o 
   2   7   2      275.22      282.23      3.42 o 
   3   7   2      122.21      124.04      3.06 o 
   4   7   2       68.52       70.25      3.51 o 
   5   7   2        1.49        3.85      1.32 o 
   6   7   2       55.72       53.07      5.06 o 
   7   7   2        1.57        1.35      0.88 o 
   8   7   2        0.74        1.54      1.02 o 
  -9   8   2        0.43        1.15      0.99 o 
  -8   8   2        0.06       -0.07      1.08 o 
  -7   8   2       83.94       76.92      4.37 o 
  -6   8   2       57.39       58.01      2.39 o 
  -5   8   2      140.84      160.79      4.24 o 
  -4   8   2       19.85       14.83      0.83 o 
  -3   8   2      280.59      261.14      3.37 o 
  -2   8   2       85.02       75.65      1.82 o 
  -1   8   2       88.55       84.56      2.58 o 
   0   8   2      733.90      736.82      4.74 o 
   1   8   2      629.22      629.33      4.28 o 
   2   8   2      249.94      282.50      4.73 o 
   3   8   2       90.46       90.30      1.81 o 
   4   8   2      152.69      136.35      4.69 o 
   5   8   2        1.28        1.52      1.46 o 
   6   8   2       42.03       46.78      5.65 o 
   7   8   2        0.71        1.98      0.97 o 
   8   8   2        0.48        0.74      2.29 o 
  -9   9   2        0.81        0.96      1.92 o 
  -8   9   2       13.62       12.73      1.80 o 
  -7   9   2       75.49       72.40      3.33 o 
  -6   9   2       12.96        6.19      1.08 o 
  -5   9   2        3.55        6.15      1.16 o 
  -4   9   2       29.33       30.45      1.66 o 
  -3   9   2      251.17      231.31      3.19 o 
  -2   9   2       78.17       74.31      1.65 o 
  -1   9   2      223.58      226.18      2.78 o 
   0   9   2        8.54        8.85      0.73 o 
   1   9   2      368.39      457.08      4.38 o 
   2   9   2      356.59      373.20      5.59 o 
   3   9   2       30.53       29.05      1.43 o 
   4   9   2        1.79        2.83      1.35 o 
   5   9   2       14.28       14.81      1.62 o 
   6   9   2       20.77       20.83      2.15 o 
   7   9   2        0.41        1.04      1.14 o 
  -9  10   2       18.29       21.36      2.62 o 
  -8  10   2        7.84        9.48      1.33 o 
  -7  10   2        9.00        4.47      1.19 o 
  -6  10   2        0.08        2.30      0.87 o 
  -5  10   2      131.43      145.49      3.29 o 
  -4  10   2        2.62        2.67      0.64 o 
  -3  10   2        0.75        0.78      0.63 o 
  -2  10   2      266.69      272.50      3.47 o 
  -1  10   2      430.02      464.45      4.80 o 
   0  10   2       63.66       70.94      2.04 o 
   1  10   2       99.82       91.90      1.79 o 
   2  10   2        2.63        2.33      0.69 o 
   3  10   2      149.24      152.89      5.52 o 
   4  10   2       18.45       15.17      1.70 o 
   5  10   2       46.23       50.22      4.53 o 
   6  10   2       22.02       22.09      2.51 o 
   7  10   2       11.16       12.17      1.87 o 
  -9  11   2       13.56       14.82      2.22 o 
  -8  11   2        3.55        3.06      0.89 o 
  -7  11   2       24.34       31.02      2.36 o 
  -6  11   2       41.33       33.38      2.15 o 
  -5  11   2        2.32        1.51      0.82 o 
  -4  11   2        0.26        0.82      0.76 o 
  -3  11   2       72.16       69.12      2.08 o 
  -2  11   2        5.42        3.98      0.51 o 
  -1  11   2       12.06       14.70      1.18 o 
   0  11   2        2.37        5.80      0.68 o 
   1  11   2      107.01      118.73      3.76 o 
   2  11   2        9.99       11.29      1.38 o 
   3  11   2       10.76       13.42      1.97 o 
   4  11   2       19.97       22.15      2.19 o 
   5  11   2       44.68       54.06      3.74 o 
   6  11   2        0.13        2.23      0.99 o 
   7  11   2        8.91        8.20      1.51 o 
  -9  12   2        3.40        2.26      1.68 o 
  -8  12   2        4.56        4.73      1.21 o 
  -7  12   2       50.58       46.25      3.10 o 
  -6  12   2       12.90       11.93      1.77 o 
  -5  12   2        7.91        7.17      1.55 o 
  -4  12   2      211.02      190.13      4.99 o 
  -3  12   2      115.62      118.80      2.55 o 
  -2  12   2       36.31       39.78      1.65 o 
  -1  12   2       61.91       65.81      1.93 o 
   0  12   2       44.93       60.14      2.47 o 
   1  12   2        8.46        6.33      0.90 o 
   2  12   2       82.12       77.08      3.07 o 
   3  12   2       88.69       89.43      6.93 o 
   4  12   2       10.82       11.59      1.16 o 
   5  12   2       10.95       10.23      1.51 o 
   6  12   2        1.57        2.21      0.89 o 
   7  12   2        1.83        5.14      1.50 o 
  -9  13   2       12.51       12.60      2.29 o 
  -8  13   2        6.37        4.47      1.37 o 
  -7  13   2       17.41       20.78      2.64 o 
  -6  13   2       49.21       47.66      3.53 o 
  -5  13   2        2.78        5.00      1.27 o 
  -4  13   2      543.19      565.57      8.23 o 
  -3  13   2        7.34        4.60      1.03 o 
  -2  13   2        3.92        3.46      0.72 o 
  -1  13   2        3.17        5.69      0.74 o 
   0  13   2        1.12        1.52      0.73 o 
   1  13   2        4.48        7.13      0.96 o 
   2  13   2       49.30       48.94      2.07 o 
   3  13   2      749.44      813.08     11.43 o 
   4  13   2        1.05        2.35      1.15 o 
   5  13   2        0.03        0.76      0.92 o 
   6  13   2        0.04        1.28      1.09 o 
   7  13   2        0.00        1.14      0.89 o 
  -8  14   2        4.26        3.63      1.04 o 
  -7  14   2       23.79       24.02      2.46 o 
  -6  14   2        3.57        2.93      1.26 o 
  -5  14   2       24.89       25.76      2.08 o 
  -4  14   2        6.52        5.00      0.64 o 
  -3  14   2      202.01      202.87      7.08 o 
  -2  14   2       28.26       28.26      1.97 o 
  -1  14   2        0.05        1.13      0.54 o 
   0  14   2        0.31        0.75      0.69 o 
   1  14   2        4.50        3.97      0.75 o 
   2  14   2        0.03       -0.38      0.55 o 
   3  14   2      283.90      303.31     13.18 o 
   4  14   2       68.30       75.26      4.29 o 
   5  14   2        5.67        7.47      1.54 o 
   6  14   2        0.17        0.80      1.19 o 
   7  14   2        2.71        2.73      1.03 o 
  -8  15   2        0.15       -0.09      1.67 o 
  -7  15   2        2.13        1.51      1.24 o 
  -6  15   2       23.71       24.87      2.23 o 
  -5  15   2        4.31        0.77      1.53 o 
  -4  15   2       78.24       74.15      2.89 o 
  -3  15   2      568.31      601.89     16.04 o 
  -2  15   2        0.21        1.30      0.58 o 
  -1  15   2        1.56        2.54      0.52 o 
   0  15   2       42.63       52.25      2.79 o 
   1  15   2       46.94       45.21      2.47 o 
   2  15   2       19.08       23.25      1.62 o 
   3  15   2        6.06        5.63      1.39 o 
   4  15   2      100.67      104.86      5.86 o 
   5  15   2        0.44        0.89      1.04 o 
   6  15   2        5.32        5.14      1.35 o 
  -8  16   2        0.51        1.97      1.31 o 
  -7  16   2        1.46        5.08      1.45 o 
  -6  16   2       25.30       28.75      2.74 o 
  -5  16   2        5.42        4.83      1.43 o 
  -4  16   2      111.06      109.50      3.54 o 
  -3  16   2      225.42      208.00      4.92 o 
  -2  16   2        1.97        1.65      0.55 o 
  -1  16   2        5.44        5.70      1.05 o 
   0  16   2        6.38        6.30      0.73 o 
   1  16   2        4.11        6.18      0.96 o 
   2  16   2        1.57        1.54      0.67 o 
   3  16   2      128.52      149.01      5.60 o 
   4  16   2       30.92       28.86      2.80 o 
   5  16   2        0.39        0.70      1.45 o 
   6  16   2        0.16        2.33      0.93 o 
  -8  17   2        2.32        3.62      1.35 o 
  -7  17   2        8.34       11.44      1.73 o 
  -6  17   2        0.02        0.88      1.44 o 
  -5  17   2        1.84        3.42      0.98 o 
  -4  17   2      158.88      172.22      6.12 o 
  -3  17   2      165.30      157.19      3.33 o 
  -2  17   2       20.33       20.46      1.54 o 
  -1  17   2        7.43        8.34      0.90 o 
   0  17   2        4.98        6.92      0.90 o 
   1  17   2      182.47      200.91      5.09 o 
   2  17   2       35.58       39.91      3.07 o 
   3  17   2        1.89        3.94      2.14 o 
   4  17   2       35.33       33.03      3.47 o 
   5  17   2        2.18        6.07      1.23 o 
   6  17   2        0.94        1.47      1.00 o 
  -7  18   2        5.03        6.68      1.69 o 
  -6  18   2        4.12        4.28      1.29 o 
  -5  18   2        6.44        4.40      1.20 o 
  -4  18   2        0.11        3.57      1.59 o 
  -3  18   2      101.84      110.16      4.97 o 
  -2  18   2        5.69        5.57      0.72 o 
  -1  18   2       25.87       31.50      1.71 o 
   0  18   2       71.42       61.59      2.23 o 
   1  18   2        8.16        6.76      1.28 o 
   2  18   2       10.57       11.49      1.61 o 
   3  18   2       33.42       32.76      3.38 o 
   4  18   2       10.11       12.72      1.88 o 
   5  18   2        6.69        6.94      1.15 o 
  -7  19   2        4.82        5.46      1.56 o 
  -6  19   2       18.35       18.01      2.80 o 
  -5  19   2        7.85        6.06      1.58 o 
  -4  19   2        0.02        0.38      1.26 o 
  -3  19   2       20.48       18.44      1.69 o 
  -2  19   2        6.15        4.12      0.70 o 
  -1  19   2        3.14        3.43      0.84 o 
   0  19   2        0.00       -0.55      0.90 o 
   1  19   2       10.79       10.41      1.52 o 
   2  19   2        2.28        3.06      1.23 o 
   3  19   2       78.35       91.34      4.56 o 
   4  19   2        5.42        3.69      1.02 o 
   5  19   2        0.98        1.87      1.41 o 
  -7  20   2        6.70        5.99      1.50 o 
  -6  20   2        5.05        3.68      1.37 o 
  -5  20   2        8.38        6.76      1.67 o 
  -4  20   2        8.73        9.21      1.65 o 
  -3  20   2       17.88       17.17      1.84 o 
  -2  20   2       39.10       43.65      2.17 o 
  -1  20   2       25.86       30.51      2.32 o 
   0  20   2       23.34       24.57      2.08 o 
   1  20   2        0.05        0.84      0.77 o 
   2  20   2       21.53       23.50      2.48 o 
   3  20   2        1.80        3.65      1.37 o 
   4  20   2        0.02        0.83      0.92 o 
   5  20   2        0.24        2.34      1.09 o 
  -6  21   2       19.15       23.12      3.29 o 
  -5  21   2        1.28        2.62      0.83 o 
  -4  21   2        0.01        2.34      0.95 o 
  -3  21   2        6.17        6.11      1.32 o 
  -2  21   2        9.40        6.42      1.02 o 
  -1  21   2       47.02       44.68      4.19 o 
   0  21   2        0.00        0.30      1.00 o 
   1  21   2        0.10        1.19      0.96 o 
   2  21   2        0.33        0.77      1.20 o 
   3  21   2        0.22        1.66      0.99 o 
   4  21   2        1.82        2.29      1.01 o 
  -6  22   2        9.41       12.05      1.94 o 
  -5  22   2        0.50        2.19      1.31 o 
  -4  22   2        5.02        6.64      1.64 o 
  -3  22   2       21.31       22.53      2.29 o 
  -2  22   2        0.04        0.18      0.66 o 
  -1  22   2        0.97        2.01      0.77 o 
   0  22   2       40.65       40.33      2.34 o 
   1  22   2       18.27       17.60      2.11 o 
   2  22   2        1.49        1.66      1.00 o 
   3  22   2        0.74        2.60      1.28 o 
   4  22   2        0.47        1.65      1.29 o 
  -5  23   2        0.03       -1.05      1.43 o 
  -4  23   2        6.96        5.47      1.06 o 
  -3  23   2       14.56       21.19      2.20 o 
  -2  23   2        6.44        3.73      1.23 o 
  -1  23   2        2.99        1.37      1.20 o 
   0  23   2        4.00        3.86      0.91 o 
   1  23   2       16.93       15.33      2.01 o 
   2  23   2        3.09        3.34      0.92 o 
   3  23   2        2.82        4.77      1.26 o 
  -4  24   2        7.32        9.07      1.64 o 
  -3  24   2       16.87       21.24      5.35 o 
  -2  24   2        0.44       -0.44      1.33 o 
  -1  24   2       12.64       10.17      1.47 o 
   0  24   2        2.44        1.18      0.70 o 
   1  24   2        7.91        5.97      1.37 o 
   2  24   2        0.05        1.32      0.67 o 
   3  24   2        4.49        5.80      2.06 o 
  -4  25   2        2.44        2.92      1.78 o 
  -3  25   2        0.00        1.16      1.24 o 
  -2  25   2        2.82        2.62      1.05 o 
  -1  25   2        0.50        1.50      0.83 o 
   0  25   2        0.13        1.41      1.13 o 
   1  25   2        2.19        2.77      1.33 o 
   2  25   2        0.54        2.62      0.97 o 
  -2  26   2        8.26        8.08      4.21 o 
  -1  26   2       25.36       36.81     12.44 o 
   0  26   2        2.05        6.31      1.64 o 
   1  26   2        0.14        1.90      1.27 o 
 -10   1   3        0.34        2.83      1.13 o 
  -9   1   3       22.69       21.90      2.54 o 
  -8   1   3       50.50       47.58      3.04 o 
  -7   1   3      198.84      201.32      5.18 o 
  -6   1   3      109.00       98.92      5.26 o 
  -5   1   3        0.00        0.77      0.52 o 
  -4   1   3        6.05        5.73      0.53 o 
  -3   1   3      290.13      283.97      2.53 o 
  -2   1   3     1030.13     1064.38     13.30 o 
  -1   1   3     1766.69     1656.84      7.10 o 
   0   1   3       35.45       43.07      1.54 o 
   1   1   3      528.80      590.19      6.86 o 
   2   1   3      744.76      831.27      7.66 o 
   3   1   3      150.34      173.07      2.85 o 
   4   1   3        0.34        1.32      0.61 o 
   5   1   3        0.49        1.39      0.80 o 
   6   1   3        5.00        4.38      0.95 o 
   7   1   3       21.31       17.68      2.17 o 
 -10   2   3        1.92        3.87      1.01 o 
  -9   2   3       72.46       77.15      4.64 o 
  -8   2   3        0.47        0.89      0.85 o 
  -7   2   3      238.98      262.43      3.85 o 
  -6   2   3       32.93       35.04      1.80 o 
  -5   2   3        0.23        1.22      0.44 o 
  -4   2   3      206.07      213.62      2.57 o 
  -3   2   3       52.99       66.32      1.43 o 
  -2   2   3        3.54        2.75      1.15 o 
  -1   2   3       59.07       79.08      2.62 o 
   0   2   3      207.76      204.77      2.37 o 
   1   2   3      495.90      524.59     27.65 o 
   2   2   3      268.80      292.96      4.77 o 
   3   2   3       68.01       67.30      4.02 o 
   4   2   3       34.50       35.57      1.99 o 
   5   2   3        0.77        0.97      0.72 o 
   6   2   3       31.10       27.30      2.57 o 
   7   2   3        0.74        2.51      1.33 o 
 -10   3   3        0.86        2.10      1.21 o 
  -9   3   3        0.00        0.74      1.03 o 
  -8   3   3      145.86      148.71      4.04 o 
  -7   3   3       25.11       22.35      1.54 o 
  -6   3   3        3.17        4.83      0.61 o 
  -5   3   3       59.40       58.98      2.06 o 
  -4   3   3      283.73      275.64      2.96 o 
  -3   3   3        4.69        8.16      0.75 o 
  -2   3   3     1389.99     1396.42     10.13 o 
  -1   3   3     1445.82     1531.72     10.74 o 
   0   3   3      602.04      545.99      3.78 o 
   1   3   3     1999.58     2157.01     26.56 o 
   2   3   3       51.82       58.06      2.54 o 
   3   3   3      311.17      353.94      6.40 o 
   4   3   3       41.85       45.68      2.15 o 
   5   3   3       42.48       39.53      2.43 o 
   6   3   3       17.82       15.48      1.52 o 
   7   3   3       21.20       24.31      2.96 o 
 -10   4   3        8.96        7.78      2.14 o 
  -9   4   3       17.81       19.98      1.98 o 
  -8   4   3       15.20       14.87      1.33 o 
  -7   4   3       29.98       26.67      1.90 o 
  -6   4   3        1.78        1.27      1.00 o 
  -5   4   3        1.55        1.20      0.62 o 
  -3   4   3      555.39      569.22      3.91 o 
  -2   4   3      370.12      372.10      3.17 o 
  -1   4   3     1165.14     1135.65      8.40 o 
   0   4   3       99.49      100.40      2.77 o 
   1   4   3       46.87       61.61      3.93 o 
   2   4   3       40.94       40.44      2.38 o 
   3   4   3       40.38       53.86      3.06 o 
   4   4   3       31.55       29.22      1.77 o 
   5   4   3        7.13        8.27      1.41 o 
   6   4   3       12.75       15.31      2.24 o 
   7   4   3        2.65       -0.58      2.44 o 
 -10   5   3        1.34        0.47      2.63 o 
  -9   5   3        1.39        2.46      1.17 o 
  -8   5   3       10.94        9.55      1.08 o 
  -7   5   3       13.97       13.40      0.96 o 
  -6   5   3       24.04       30.45      2.07 o 
  -5   5   3       16.07       10.29      0.88 o 
  -4   5   3      767.65      758.77      8.61 o 
  -3   5   3      306.78      267.17      3.74 o 
  -2   5   3      226.04      184.95      2.32 o 
  -1   5   3      222.43      211.11      2.41 o 
   0   5   3      154.03      148.27      2.38 o 
   1   5   3       44.43       43.64      1.86 o 
   2   5   3        4.03        6.89      0.80 o 
   3   5   3       19.54       23.56      1.77 o 
   4   5   3       13.87       13.45      1.29 o 
   5   5   3        0.00        0.36      0.69 o 
   6   5   3        0.93        2.23      0.83 o 
   7   5   3        4.02        2.42      1.69 o 
 -10   6   3        6.15        6.96      1.78 o 
  -9   6   3        2.10        1.91      0.74 o 
  -8   6   3        0.55        0.09      0.68 o 
  -7   6   3        7.74        7.69      0.98 o 
  -6   6   3        0.01        1.13      0.54 o 
  -5   6   3      133.47      131.04      2.32 o 
  -4   6   3      101.04       76.40      2.41 o 
  -3   6   3       79.93       79.34      2.44 o 
  -2   6   3      985.14     1074.77      6.23 o 
  -1   6   3      641.97      604.24      8.17 o 
   0   6   3     1321.67     1339.59     15.67 o 
   1   6   3      818.92      879.94      6.17 o 
   2   6   3      155.43      140.06      3.07 o 
   3   6   3       46.10       54.72      2.45 o 
   4   6   3       41.71       43.20      1.80 o 
   5   6   3        1.68        2.73      0.64 o 
   6   6   3       26.76       26.99      3.85 o 
   7   6   3        4.31        1.19      1.07 o 
 -10   7   3        2.16        4.88      1.56 o 
  -9   7   3        2.70        1.46      0.75 o 
  -8   7   3       18.32       15.42      1.45 o 
  -7   7   3      119.92      124.07      4.73 o 
  -6   7   3      119.69      132.99      3.46 o 
  -5   7   3        6.55        3.65      0.66 o 
  -4   7   3       16.55       16.50      3.58 o 
  -3   7   3      126.98      157.99      2.90 o 
  -2   7   3      331.41      403.17      3.84 o 
  -1   7   3        0.86        2.33      0.65 o 
   0   7   3       62.41       63.43      2.42 o 
   1   7   3        8.25       10.96      0.91 o 
   2   7   3      108.92      119.13      2.15 o 
   3   7   3       18.71       21.68      1.38 o 
   4   7   3        9.13        9.23      1.37 o 
   5   7   3        1.82        1.25      1.17 o 
   6   7   3       32.57       36.12      3.61 o 
   7   7   3       22.20       17.83      2.41 o 
 -10   8   3        9.67       10.73      3.31 o 
  -9   8   3        3.36        2.62      0.96 o 
  -8   8   3        3.53        3.38      1.04 o 
  -7   8   3       55.92       56.82      2.62 o 
  -6   8   3        0.41        1.12      0.57 o 
  -5   8   3       33.27       33.60      1.61 o 
  -4   8   3      178.39      201.05      4.68 o 
  -3   8   3      668.30      734.99      6.26 o 
  -2   8   3       13.32       13.23      1.52 o 
  -1   8   3      507.37      552.35      6.21 o 
   0   8   3        1.71        2.21      0.59 o 
   1   8   3       98.52      102.43      2.51 o 
   2   8   3      122.76      111.83      2.75 o 
   3   8   3      162.41      167.26      2.83 o 
   4   8   3      118.45      123.07      5.64 o 
   5   8   3       14.74        9.39      1.42 o 
   6   8   3        0.30        2.90      1.00 o 
   7   8   3        0.68        0.48      1.09 o 
  -9   9   3        0.08        0.50      0.81 o 
  -8   9   3       19.37       19.00      1.85 o 
  -7   9   3        1.98        3.60      0.99 o 
  -6   9   3        4.99        4.52      1.19 o 
  -5   9   3       33.41       33.43      1.73 o 
  -4   9   3       72.15       72.53      2.37 o 
  -3   9   3      334.12      320.40      4.71 o 
  -2   9   3       21.24       23.73      1.66 o 
  -1   9   3        2.04        1.96      0.84 o 
   0   9   3       17.62       13.92      0.93 o 
   1   9   3        0.06        1.92      0.39 o 
   2   9   3      407.45      387.79      6.09 o 
   3   9   3      128.36      142.11      4.71 o 
   4   9   3        3.06        3.90      1.09 o 
   5   9   3        0.17        1.39      1.52 o 
   6   9   3        1.81        1.58      1.53 o 
   7   9   3        0.03        0.55      1.13 o 
  -9  10   3        0.03        1.56      0.82 o 
  -8  10   3        6.18        6.84      1.27 o 
  -7  10   3        9.33        3.94      0.94 o 
  -6  10   3      103.16      106.50      3.44 o 
  -5  10   3       76.27       74.24      2.85 o 
  -4  10   3      187.78      187.51      3.44 o 
  -3  10   3      536.63      539.33      6.18 o 
  -2  10   3      190.16      212.72      3.40 o 
  -1  10   3       87.30       84.02      2.71 o 
   0  10   3       63.70       54.32      1.64 o 
   1  10   3      423.31      443.45      5.82 o 
   2  10   3       91.95       84.80      7.28 o 
   3  10   3       54.02       62.18      4.38 o 
   4  10   3      104.90       94.62      5.83 o 
   5  10   3        2.49        3.20      1.20 o 
   6  10   3        0.21        1.75      1.25 o 
   7  10   3        0.15        2.19      1.16 o 
  -9  11   3        1.23        1.14      1.40 o 
  -8  11   3       25.24       23.48      2.31 o 
  -7  11   3       37.39       34.10      2.83 o 
  -6  11   3       17.06       13.84      1.38 o 
  -5  11   3       11.29       11.84      1.26 o 
  -4  11   3       19.37       17.44      1.43 o 
  -3  11   3      357.73      339.58      8.08 o 
  -2  11   3        7.36        6.80      0.74 o 
  -1  11   3      629.58      738.93      8.59 o 
   0  11   3        2.04        3.82      0.63 o 
   1  11   3      364.30      376.28      5.46 o 
   2  11   3      260.14      265.20      5.84 o 
   3  11   3      135.48      131.77      4.94 o 
   4  11   3        9.00       10.53      1.81 o 
   5  11   3        2.49        4.47      1.47 o 
   6  11   3        5.81        6.28      1.33 o 
  -9  12   3        6.14        5.81      1.80 o 
  -8  12   3       18.73       17.93      2.36 o 
  -7  12   3        4.96        3.73      0.93 o 
  -6  12   3       13.66       14.25      1.57 o 
  -5  12   3       50.99       47.61      1.79 o 
  -4  12   3      169.06      153.40      3.33 o 
  -3  12   3       17.56       13.32      1.18 o 
  -2  12   3       93.81       94.21      2.37 o 
  -1  12   3       42.84       43.25      2.39 o 
   0  12   3       96.11      106.67      2.20 o 
   1  12   3      159.44      169.97      3.83 o 
   2  12   3       42.85       42.60      3.95 o 
   3  12   3      131.37      134.06     11.68 o 
   4  12   3       14.83       16.88      2.11 o 
   5  12   3        6.62        6.33      1.09 o 
   6  12   3        1.23        2.82      1.60 o 
  -9  13   3        6.82        7.75      2.02 o 
  -8  13   3        7.01        7.08      1.63 o 
  -7  13   3        1.56        1.45      1.35 o 
  -6  13   3        4.25        1.98      0.74 o 
  -5  13   3       57.14       56.30      3.18 o 
  -4  13   3      115.50      119.80      4.37 o 
  -3  13   3       94.28       86.80      2.56 o 
  -2  13   3        0.02       -0.31      0.70 o 
  -1  13   3       46.93       41.37      2.42 o 
   0  13   3       88.77       77.27      2.12 o 
   1  13   3       10.09        9.35      1.17 o 
   2  13   3        4.50        4.54      0.94 o 
   3  13   3        0.04        1.75      1.17 o 
   4  13   3        9.90        7.48      1.39 o 
   5  13   3        0.73        1.10      1.25 o 
   6  13   3        3.87        3.78      1.27 o 
  -9  14   3        2.07        5.35      1.86 o 
  -8  14   3        2.15        1.92      1.56 o 
  -7  14   3        2.46        2.95      1.25 o 
  -6  14   3        6.47        4.84      1.09 o 
  -5  14   3       62.70       60.74      2.82 o 
  -4  14   3      243.35      262.04      8.96 o 
  -3  14   3      269.87      280.25      4.46 o 
  -2  14   3       95.79       94.60      2.89 o 
  -1  14   3      194.31      188.81      3.88 o 
   0  14   3       31.97       29.26      1.58 o 
   1  14   3       22.35       20.96      1.68 o 
   2  14   3      102.12      108.61      3.11 o 
   3  14   3      183.97      196.85      7.07 o 
   4  14   3       18.27       17.80      2.49 o 
   5  14   3        9.07        9.18      1.43 o 
   6  14   3        1.62        5.15      1.74 o 
  -8  15   3        2.69        6.01      1.25 o 
  -7  15   3        0.77        1.45      1.04 o 
  -6  15   3        6.10        5.07      1.22 o 
  -5  15   3        0.43        0.03      0.84 o 
  -4  15   3        6.08        6.22      1.17 o 
  -3  15   3        7.59        6.72      1.07 o 
  -2  15   3      106.81       94.88      2.63 o 
  -1  15   3       19.57       15.55      1.42 o 
   0  15   3       68.27       69.95      2.63 o 
   1  15   3        4.67        3.43      0.67 o 
   2  15   3       30.69       30.00      2.36 o 
   3  15   3       28.24       20.95      4.76 o 
   4  15   3        0.09        0.67      1.07 o 
   5  15   3        4.28        5.57      1.11 o 
   6  15   3        0.03        0.54      1.27 o 
  -8  16   3        3.04        1.61      1.14 o 
  -7  16   3        8.19        8.57      1.91 o 
  -6  16   3        5.96        5.61      1.49 o 
  -5  16   3      112.96      124.96      5.38 o 
  -4  16   3        2.40        2.64      0.58 o 
  -3  16   3       61.93       62.62      2.84 o 
  -2  16   3       35.04       37.68      1.84 o 
  -1  16   3      133.24      135.79      3.15 o 
   0  16   3      198.86      202.44      4.86 o 
   1  16   3       68.68       70.62      5.07 o 
   2  16   3      119.03      132.58      4.53 o 
   3  16   3       29.29       27.82      3.36 o 
   4  16   3        2.65        4.55      1.35 o 
   5  16   3        2.46        2.79      1.35 o 
  -8  17   3        1.39        2.28      1.37 o 
  -7  17   3        4.69        5.01      1.50 o 
  -6  17   3        1.19        1.54      1.33 o 
  -5  17   3        0.18        0.78      1.25 o 
  -4  17   3        1.27        1.32      0.61 o 
  -3  17   3       26.03       28.06      2.05 o 
  -2  17   3        9.04        6.04      0.83 o 
  -1  17   3        6.77        7.19      1.06 o 
   0  17   3       13.15       14.60      2.42 o 
   1  17   3        3.33        4.00      1.02 o 
   2  17   3        0.36        0.93      1.37 o 
   3  17   3        1.59        2.41      1.42 o 
   4  17   3        0.13        2.11      1.18 o 
   5  17   3        4.14        3.82      1.06 o 
  -7  18   3        8.42        7.74      2.44 o 
  -6  18   3        2.25        1.94      0.98 o 
  -5  18   3        6.61        6.79      1.49 o 
  -4  18   3       83.87       86.63      4.87 o 
  -3  18   3       54.91       53.52      3.10 o 
  -2  18   3        2.48        1.83      0.50 o 
  -1  18   3       52.43       47.15      2.46 o 
   0  18   3       42.52       46.25      3.35 o 
   1  18   3        1.63        1.76      0.75 o 
   2  18   3        9.51        6.74      2.20 o 
   3  18   3       30.17       31.61      2.80 o 
   4  18   3        1.54        2.80      1.66 o 
   5  18   3        0.07       -1.50      1.50 o 
  -7  19   3        3.53        1.77      1.93 o 
  -6  19   3       11.07       11.72      1.79 o 
  -5  19   3       17.66       17.18      2.06 o 
  -4  19   3       74.00       81.11      3.19 o 
  -3  19   3       12.15       12.67      1.37 o 
  -2  19   3        2.10        1.65      0.71 o 
  -1  19   3        0.21        1.47      1.72 o 
   0  19   3        2.26        2.93      1.13 o 
   1  19   3        1.73        2.61      1.02 o 
   2  19   3        0.37        1.86      0.95 o 
   3  19   3        6.18        4.79      1.54 o 
   4  19   3        7.32        7.72      2.11 o 
  -7  20   3       36.10       40.97      3.32 o 
  -6  20   3        2.44        5.28      1.41 o 
  -5  20   3        6.23        4.08      1.10 o 
  -4  20   3        0.02        0.77      1.36 o 
  -3  20   3       10.90        7.49      0.88 o 
  -2  20   3       10.01        7.84      1.19 o 
  -1  20   3       56.17       65.36      3.79 o 
   0  20   3      298.79      339.18      5.69 o 
   1  20   3       46.44       50.17      3.43 o 
   2  20   3        8.54        7.84      1.60 o 
   3  20   3        0.88        2.33      0.96 o 
   4  20   3        1.99        1.51      1.42 o 
  -6  21   3        2.85        4.93      1.77 o 
  -5  21   3        0.75        1.46      0.88 o 
  -4  21   3        3.55        2.35      1.18 o 
  -3  21   3       14.56       13.82      1.58 o 
  -2  21   3        1.55        1.98      0.77 o 
  -1  21   3       23.88       28.26      2.06 o 
   0  21   3        1.84        1.00      1.21 o 
   1  21   3        0.85        0.38      1.19 o 
   2  21   3        5.07        3.71      1.42 o 
   3  21   3        6.19        5.98      1.53 o 
  -6  22   3        0.05        0.77      1.49 o 
  -5  22   3        1.13        1.12      1.69 o 
  -4  22   3        4.20        5.45      1.61 o 
  -3  22   3        0.98        1.41      1.04 o 
  -2  22   3        0.71        1.36      1.12 o 
  -1  22   3        5.69        6.01      1.14 o 
   0  22   3        2.04        2.71      0.85 o 
   1  22   3        3.81        4.38      1.17 o 
   2  22   3        5.62        4.78      2.03 o 
   3  22   3        6.63        7.82      1.88 o 
  -5  23   3        2.74        2.46      1.45 o 
  -4  23   3        0.43        0.59      0.92 o 
  -3  23   3       22.61       25.38      3.21 o 
  -2  23   3       10.46       12.13      2.01 o 
  -1  23   3        4.25        1.78      0.85 o 
   0  23   3        1.66        1.54      1.31 o 
   1  23   3        0.12        2.62      1.13 o 
   2  23   3        1.39        3.76      1.58 o 
  -4  24   3        7.35        8.02      2.02 o 
  -3  24   3        5.01        7.22      2.20 o 
  -2  24   3        6.67        7.28      1.45 o 
  -1  24   3       35.43       35.43      2.82 o 
   0  24   3        5.36        4.02      1.29 o 
   1  24   3        6.13        6.62      1.78 o 
   2  24   3        1.96        0.90      1.30 o 
  -3  25   3        0.86        2.62      2.03 o 
  -2  25   3        2.47        2.88      1.39 o 
  -1  25   3        3.44        3.28      1.66 o 
   0  25   3        0.66        2.36      1.45 o 
   1  25   3        0.11        3.08      1.73 o 
 -10   0   4       30.69       30.74      4.43 o 
  -9   0   4       31.65       28.00      2.64 o 
  -8   0   4        2.15        1.35      1.29 o 
  -7   0   4      652.20      735.14     16.20 o 
  -6   0   4      153.40      169.10     10.43 o 
  -5   0   4      637.90      664.93      7.12 o 
  -4   0   4      733.70      790.20      8.40 o 
  -3   0   4     1867.70     1885.85     22.85 o 
  -2   0   4       80.21       96.67     16.54 o 
  -1   0   4      109.46      104.83      3.19 o 
   1   0   4       46.46       45.70      5.21 o 
   2   0   4        0.29        0.22      0.52 o 
   3   0   4        9.73       13.11      1.84 o 
   4   0   4       17.29       14.64      1.81 o 
   5   0   4        5.22        1.99      0.84 o 
   6   0   4        0.95        2.74      2.08 o 
 -10   1   4       11.03       10.97      1.67 o 
  -9   1   4        2.19        4.39      1.16 o 
  -8   1   4       19.36       17.13      1.44 o 
  -7   1   4        4.03        5.98      1.20 o 
  -6   1   4      279.50      282.69      4.38 o 
  -5   1   4       86.52       79.54      2.67 o 
  -4   1   4       29.26       33.12      1.68 o 
  -3   1   4       20.78       34.79      3.72 o 
  -2   1   4        4.26        5.97      1.33 o 
  -1   1   4      403.99      385.57      4.90 o 
   0   1   4      939.27      969.89     22.70 o 
   1   1   4       68.36       68.33      2.80 o 
   2   1   4        5.00        6.22      0.76 o 
   3   1   4        6.27        6.10      0.74 o 
   4   1   4       33.35       20.90      1.63 o 
   5   1   4        1.82        1.66      0.59 o 
   6   1   4        0.48        1.37      0.57 o 
 -10   2   4        5.09        2.74      1.13 o 
  -9   2   4       20.66       20.77      2.35 o 
  -8   2   4       15.62       17.04      1.59 o 
  -7   2   4      255.04      268.83      4.10 o 
  -6   2   4       74.54       71.61      2.70 o 
  -5   2   4      138.74      138.54      2.84 o 
  -4   2   4      259.27      271.98      3.11 o 
  -3   2   4      149.89      147.31      2.95 o 
  -2   2   4      412.96      399.33      3.94 o 
  -1   2   4      355.87      362.49      3.69 o 
   0   2   4     1660.97     1655.47     11.13 o 
   1   2   4        0.57        2.76      0.67 o 
   2   2   4        6.22        9.68      1.02 o 
   3   2   4        5.18        3.44      0.60 o 
   4   2   4        0.32        1.91      0.55 o 
   5   2   4        6.31        7.32      1.23 o 
   6   2   4        3.10        0.71      1.64 o 
 -10   3   4        3.34        3.99      1.48 o 
  -9   3   4        2.27        3.45      1.06 o 
  -8   3   4       12.47       10.71      0.99 o 
  -7   3   4       17.28       18.82      1.67 o 
  -6   3   4      164.37      167.63      3.00 o 
  -5   3   4      116.84      105.66      2.30 o 
  -4   3   4      144.72      162.93      2.74 o 
  -3   3   4      840.67      941.61      6.58 o 
  -2   3   4      587.43      583.05      4.91 o 
  -1   3   4     1323.57     1417.48     10.52 o 
   0   3   4       26.41       40.22      3.45 o 
   1   3   4        2.53        3.31      0.92 o 
   2   3   4       97.97      108.13      3.33 o 
   3   3   4        8.75        7.60      1.00 o 
   4   3   4       12.64       13.19      1.18 o 
   5   3   4        1.27        1.18      0.78 o 
   6   3   4        1.78        0.57      1.20 o 
 -10   4   4        2.47        1.00      1.21 o 
  -9   4   4       47.59       49.84      4.40 o 
  -8   4   4       57.70       53.29      2.49 o 
  -7   4   4      109.01       99.04      4.34 o 
  -6   4   4      159.01      172.66      4.14 o 
  -5   4   4      225.88      221.67      3.19 o 
  -4   4   4      431.02      425.54      4.16 o 
  -3   4   4       86.16      104.12      2.67 o 
  -2   4   4       31.91       36.39      3.02 o 
  -1   4   4      443.09      508.72      6.39 o 
   0   4   4       17.65       24.11      1.69 o 
   1   4   4       39.19       35.53      2.52 o 
   2   4   4       21.32       19.02      1.47 o 
   3   4   4        0.10        1.00      0.68 o 
   4   4   4       26.74       33.51      1.78 o 
   5   4   4       28.53       29.40      2.55 o 
   6   4   4        4.67        4.74      1.22 o 
 -10   5   4        3.15        4.91      1.27 o 
  -9   5   4        0.47        1.82      0.96 o 
  -8   5   4        6.51        4.40      1.07 o 
  -7   5   4       86.98       90.20      3.78 o 
  -6   5   4       20.61       24.78      2.22 o 
  -5   5   4       54.67       41.74      1.82 o 
  -4   5   4       91.02       99.32      2.50 o 
  -3   5   4      243.32      238.72      5.07 o 
  -2   5   4      731.95      758.72      5.26 o 
  -1   5   4        5.19        8.36      1.40 o 
   0   5   4      360.19      368.17      5.16 o 
   1   5   4       11.09       11.57      1.11 o 
   2   5   4        5.08        6.95      1.01 o 
   3   5   4        7.93        5.41      0.69 o 
   4   5   4       18.18       17.24      1.27 o 
   5   5   4       12.74       12.31      1.80 o 
   6   5   4       24.96       26.49      4.60 o 
 -10   6   4       94.29       95.85     15.59 o 
  -9   6   4        0.42        1.86      0.77 o 
  -8   6   4        8.31        7.02      1.75 o 
  -7   6   4      103.70       98.75      3.38 o 
  -6   6   4       41.06       45.16      2.64 o 
  -5   6   4        5.61        8.57      0.80 o 
  -4   6   4      656.07      680.02      5.04 o 
  -3   6   4      979.10     1058.72     10.95 o 
  -2   6   4      154.74      147.00      2.40 o 
  -1   6   4       62.22       57.79      2.05 o 
   0   6   4       82.84       87.60      2.94 o 
   1   6   4       12.58        9.10      1.02 o 
   2   6   4       36.91       33.57      1.94 o 
   3   6   4      154.97      149.28      3.32 o 
   4   6   4        1.57        2.76      0.73 o 
   5   6   4        0.79        2.02      1.08 o 
   6   6   4       11.69        9.26      1.68 o 
 -10   7   4        0.92        2.74      1.76 o 
  -9   7   4        0.06        2.53      0.88 o 
  -8   7   4        5.49        4.66      1.16 o 
  -7   7   4        1.28        3.62      0.84 o 
  -6   7   4       48.16       40.16      2.21 o 
  -5   7   4        0.02       -0.79      0.79 o 
  -4   7   4      160.73      157.40      2.99 o 
  -3   7   4      256.33      289.76      3.93 o 
  -2   7   4      161.88      178.90      2.61 o 
  -1   7   4      209.05      240.81      5.26 o 
   0   7   4       41.40       38.34      2.33 o 
   1   7   4        0.94        2.32      0.52 o 
   2   7   4        0.42        0.72      0.51 o 
   3   7   4       94.19       86.75      4.41 o 
   4   7   4        0.51        1.74      1.16 o 
   5   7   4       18.45       19.24      2.28 o 
   6   7   4        1.67        2.71      1.48 o 
 -10   8   4        1.71        0.70      1.03 o 
  -9   8   4        0.16        0.15      1.11 o 
  -8   8   4        5.07        6.06      1.24 o 
  -7   8   4       46.75       42.29      2.72 o 
  -6   8   4        7.31        7.02      1.12 o 
  -5   8   4       89.23       83.67      6.18 o 
  -4   8   4       52.11       55.12      2.60 o 
  -3   8   4       64.24       61.89      2.11 o 
  -2   8   4       10.55        9.85      1.53 o 
  -1   8   4       24.35       36.23      4.06 o 
   0   8   4        1.74        2.02      0.96 o 
   1   8   4       25.40       23.39      1.70 o 
   2   8   4        1.78        2.03      0.64 o 
   3   8   4       13.86       16.27      1.51 o 
   4   8   4       15.24       15.80      2.00 o 
   5   8   4        0.01        2.14      1.21 o 
   6   8   4        3.83        4.75      1.08 o 
  -9   9   4        8.79        7.51      1.78 o 
  -8   9   4       25.03       22.77      1.94 o 
  -7   9   4       13.01       11.92      1.19 o 
  -6   9   4      265.13      276.65      4.06 o 
  -5   9   4       24.36       19.15      1.95 o 
  -4   9   4      266.87      272.98      3.68 o 
  -3   9   4       47.46       51.90      2.02 o 
  -2   9   4      297.70      273.27      3.48 o 
  -1   9   4      902.59      974.29      7.50 o 
   0   9   4        6.52        6.01      0.95 o 
   1   9   4      117.24      126.31      2.96 o 
   2   9   4        2.49        4.33      1.04 o 
   3   9   4       44.18       43.60      2.53 o 
   4   9   4        2.82        5.82      1.85 o 
   5   9   4        0.08        2.57      2.31 o 
   6   9   4        0.34        1.57      1.08 o 
  -9  10   4       15.88       19.52      2.35 o 
  -8  10   4       21.33       23.77      2.03 o 
  -7  10   4       11.41       10.11      1.42 o 
  -6  10   4       67.24       62.66      2.85 o 
  -5  10   4      143.04      137.01      4.46 o 
  -4  10   4      182.71      177.72      3.56 o 
  -3  10   4        9.62        8.55      0.84 o 
  -2  10   4        6.28        5.68      0.90 o 
  -1  10   4       13.92       17.78      1.80 o 
   0  10   4        6.74        4.71      0.88 o 
   1  10   4       31.13       32.57      2.18 o 
   2  10   4      209.02      234.03      4.89 o 
   3  10   4       11.40       13.85      1.90 o 
   4  10   4       35.19       37.43      2.83 o 
   5  10   4        1.62        0.62      1.15 o 
   6  10   4        1.17        2.90      1.11 o 
  -9  11   4        0.09        1.60      1.10 o 
  -8  11   4        2.55        2.87      0.87 o 
  -7  11   4       34.11       33.05      2.30 o 
  -6  11   4       27.75       28.88      1.77 o 
  -5  11   4       21.22       18.90      1.47 o 
  -4  11   4      154.60      167.04      3.81 o 
  -3  11   4       33.10       30.66      1.66 o 
  -2  11   4        1.63        1.47      0.68 o 
  -1  11   4       13.77       13.82      1.43 o 
   0  11   4       36.57       28.15      2.42 o 
   1  11   4       42.11       39.55      2.83 o 
   2  11   4        1.46        4.41      0.95 o 
   3  11   4      100.42      107.05      6.08 o 
   4  11   4        2.16        3.82      1.09 o 
   5  11   4        2.92        3.48      1.25 o 
   6  11   4        0.03       -0.09      1.02 o 
  -9  12   4        1.94        2.40      1.25 o 
  -8  12   4        8.37        7.67      1.31 o 
  -7  12   4       15.39       12.56      1.48 o 
  -6  12   4        0.85        2.29      0.82 o 
  -5  12   4       22.03       22.97      2.25 o 
  -4  12   4        0.00        1.71      0.84 o 
  -3  12   4        0.17        1.76      1.12 o 
  -2  12   4        6.71        6.17      1.10 o 
  -1  12   4       10.65       12.20      1.25 o 
   0  12   4        2.66        4.45      0.65 o 
   1  12   4       65.30       70.11      3.23 o 
   2  12   4        1.11        1.60      0.62 o 
   3  12   4       60.88       57.94      4.01 o 
   4  12   4        0.67        1.84      1.17 o 
   5  12   4        3.10        6.37      1.73 o 
  -9  13   4        0.01        3.57      1.73 o 
  -8  13   4        4.47        4.18      1.29 o 
  -7  13   4        2.82        3.17      1.00 o 
  -6  13   4       22.78       20.43      1.88 o 
  -5  13   4        0.80        1.63      0.64 o 
  -4  13   4        2.14        3.63      0.90 o 
  -3  13   4      320.52      335.78      5.63 o 
  -2  13   4      195.33      194.46      4.54 o 
  -1  13   4       67.12       66.19      2.30 o 
   0  13   4       16.97       15.05      1.39 o 
   1  13   4       16.26       15.76      1.67 o 
   2  13   4       30.26       29.52      3.98 o 
   3  13   4        0.17        1.33      1.22 o 
   4  13   4       25.69       21.82      2.42 o 
   5  13   4        1.72        3.38      1.17 o 
  -9  14   4        0.69        2.18      1.18 o 
  -8  14   4        5.29        5.90      1.42 o 
  -7  14   4        0.99        2.59      0.97 o 
  -6  14   4        8.96        8.68      1.09 o 
  -5  14   4       29.34       24.46      1.65 o 
  -4  14   4      429.19      449.34      8.86 o 
  -3  14   4       67.95       79.62      3.05 o 
  -2  14   4        0.67        2.37      0.60 o 
  -1  14   4        0.02        1.03      0.55 o 
   0  14   4       35.56       33.61      2.04 o 
   1  14   4       35.09       34.84      2.46 o 
   2  14   4       29.74       28.79      2.74 o 
   3  14   4       48.11       49.29      5.70 o 
   4  14   4        0.97        4.53      1.33 o 
   5  14   4        0.87        0.65      1.29 o 
  -8  15   4        3.45        1.90      1.04 o 
  -7  15   4        2.42        3.80      1.33 o 
  -6  15   4        8.78        8.87      1.17 o 
  -5  15   4        0.84        0.81      0.64 o 
  -4  15   4      288.38      291.54      5.38 o 
  -3  15   4      102.92      113.90      5.20 o 
  -2  15   4       16.36       17.25      1.45 o 
  -1  15   4       62.13       64.12      2.54 o 
   0  15   4        3.71        4.03      0.93 o 
   1  15   4       21.78       22.64      2.09 o 
   2  15   4        6.44        6.03      0.99 o 
   3  15   4       44.71       49.59      3.65 o 
   4  15   4        3.14        2.88      1.01 o 
   5  15   4        0.97        1.25      1.19 o 
  -8  16   4        0.12        1.38      0.69 o 
  -7  16   4       11.80       13.87      1.92 o 
  -6  16   4        7.58        8.29      1.74 o 
  -5  16   4        0.57        1.14      0.91 o 
  -4  16   4       87.23       83.76      3.80 o 
  -3  16   4       20.47       18.51      2.47 o 
  -2  16   4        2.75        4.57      0.74 o 
  -1  16   4       22.77       20.73      1.34 o 
   0  16   4       13.07       10.31      1.17 o 
   1  16   4        0.73        1.74      0.76 o 
   2  16   4        9.01        7.03      1.35 o 
   3  16   4       36.25       34.59      3.14 o 
   4  16   4        1.08        3.90      1.31 o 
  -8  17   4        3.23        4.30      1.53 o 
  -7  17   4        0.20        0.84      1.42 o 
  -6  17   4        3.47        3.97      1.10 o 
  -5  17   4        5.71        4.69      1.42 o 
  -4  17   4      111.62      114.37      5.72 o 
  -3  17   4        0.20       -0.09      0.79 o 
  -2  17   4      213.14      222.52      5.76 o 
  -1  17   4       38.72       41.84      2.36 o 
   0  17   4       36.04       34.84      2.26 o 
   1  17   4       17.42       16.90      1.68 o 
   2  17   4        5.82        6.25      1.56 o 
   3  17   4       11.44       13.85      2.55 o 
   4  17   4        0.25        1.91      0.90 o 
  -7  18   4        6.44        7.54      1.61 o 
  -6  18   4        3.69        2.90      1.31 o 
  -5  18   4        6.69        4.50      1.39 o 
  -4  18   4       37.96       32.03      1.97 o 
  -3  18   4       76.25       83.65      6.25 o 
  -2  18   4        0.50        1.03      0.85 o 
  -1  18   4       39.98       38.57      2.85 o 
   0  18   4       14.81       12.25      1.37 o 
   1  18   4        0.55        1.34      1.28 o 
   2  18   4        0.44        1.73      1.19 o 
   3  18   4       11.23        5.64      1.34 o 
   4  18   4        0.80        1.06      1.11 o 
  -7  19   4        3.14        5.14      1.80 o 
  -6  19   4        5.31        5.09      1.39 o 
  -5  19   4        6.42        4.10      1.20 o 
  -4  19   4        0.00        0.25      0.69 o 
  -3  19   4        4.41        2.79      0.96 o 
  -2  19   4       49.34       52.54      3.04 o 
  -1  19   4        0.00        1.09      1.03 o 
   0  19   4        0.47        0.07      0.94 o 
   1  19   4        5.21        4.66      1.37 o 
   2  19   4       19.71       26.48      2.55 o 
   3  19   4        6.07        4.74      1.37 o 
  -7  20   4        0.52        0.83      1.58 o 
  -6  20   4        1.60        1.72      1.04 o 
  -5  20   4        1.78        0.35      1.23 o 
  -4  20   4       13.51       13.91      1.89 o 
  -3  20   4        0.95        1.47      0.83 o 
  -2  20   4        0.65        1.23      1.10 o 
  -1  20   4        0.31        1.09      0.90 o 
   0  20   4        7.79        6.25      1.32 o 
   1  20   4        0.82        1.65      1.45 o 
   2  20   4       53.01       59.82      4.42 o 
   3  20   4       14.53       17.38      2.56 o 
  -6  21   4       15.60       21.52      2.62 o 
  -5  21   4        1.67        4.44      1.11 o 
  -4  21   4        3.99        4.35      1.45 o 
  -3  21   4       22.11       22.87      2.21 o 
  -2  21   4        8.51        6.51      0.89 o 
  -1  21   4        0.00        0.72      0.70 o 
   0  21   4        9.07        9.93      1.48 o 
   1  21   4        1.88        2.09      1.46 o 
   2  21   4        3.71        1.97      1.30 o 
  -5  22   4        3.41        1.40      1.39 o 
  -4  22   4        5.40        5.16      1.18 o 
  -3  22   4        0.81        1.18      0.96 o 
  -2  22   4        0.15        1.26      0.97 o 
  -1  22   4        7.42        7.86      1.01 o 
   0  22   4        8.32        8.75      1.60 o 
   1  22   4        3.59        2.82      1.13 o 
   2  22   4        0.22        2.20      1.14 o 
  -5  23   4        2.07        0.94      1.32 o 
  -4  23   4        5.73        6.86      1.96 o 
  -3  23   4        0.01        1.42      1.54 o 
  -2  23   4       20.64       25.40      2.48 o 
  -1  23   4       11.21        9.58      1.40 o 
   0  23   4        1.08        1.86      1.42 o 
   1  23   4        0.09        1.43      1.03 o 
  -4  24   4        1.85        2.68      1.43 o 
  -3  24   4        4.07        4.58      1.83 o 
  -2  24   4        2.31        1.67      0.91 o 
  -1  24   4        2.84        4.10      2.47 o 
   0  24   4        1.68        2.71      1.20 o 
 -10   1   5        0.66        0.39      1.00 o 
  -9   1   5        0.17        1.47      0.69 o 
  -8   1   5        0.28        0.95      0.59 o 
  -7   1   5        1.81        1.87      0.58 o 
  -6   1   5      169.37      169.95      3.49 o 
  -5   1   5      100.06      105.88      2.72 o 
  -4   1   5       51.63       51.84      2.29 o 
  -3   1   5      118.08      121.23      3.69 o 
  -2   1   5       49.93       52.76      3.88 o 
  -1   1   5       98.89       80.43      3.00 o 
   0   1   5        7.34       10.85      1.10 o 
   1   1   5       51.71       47.46      3.18 o 
   2   1   5       15.93       22.47      1.99 o 
   3   1   5       17.64       14.10      1.41 o 
   4   1   5       10.61        7.92      1.37 o 
   5   1   5        0.46        2.24      0.63 o 
 -10   2   5        8.81       11.19      1.88 o 
  -9   2   5        7.25        8.68      1.22 o 
  -8   2   5       42.74       44.29      2.75 o 
  -7   2   5      171.31      184.74      5.00 o 
  -6   2   5        5.88        5.79      0.87 o 
  -5   2   5      128.13      129.95      3.08 o 
  -4   2   5       19.84       18.32      1.35 o 
  -3   2   5      101.50       98.37      5.15 o 
  -2   2   5      191.82      172.21      2.72 o 
  -1   2   5        0.00        1.69      0.56 o 
   0   2   5      324.88      332.91      7.76 o 
   1   2   5        9.96       14.63      1.13 o 
   2   2   5      104.44      106.78      4.96 o 
   3   2   5       23.47       22.71      1.89 o 
   4   2   5       15.95       13.87      1.69 o 
   5   2   5        4.47        3.95      0.98 o 
 -10   3   5        0.94        1.29      1.04 o 
  -9   3   5        7.47        8.13      1.47 o 
  -8   3   5        1.23        2.92      0.63 o 
  -7   3   5      231.75      252.79      4.44 o 
  -6   3   5       62.28       63.22      2.32 o 
  -5   3   5       41.59       37.48      1.62 o 
  -4   3   5       13.93       11.59      1.27 o 
  -3   3   5        9.70       14.79      1.34 o 
  -2   3   5      123.82      125.33      4.10 o 
  -1   3   5       21.69       23.27      1.86 o 
   0   3   5       64.32       64.81      3.68 o 
   1   3   5       49.11       45.29      3.19 o 
   2   3   5       41.43       39.23      2.38 o 
   3   3   5       30.08       24.58      2.15 o 
   4   3   5        2.57        2.13      0.66 o 
   5   3   5       12.81       10.70      1.24 o 
 -10   4   5        6.62        3.89      1.51 o 
  -9   4   5       11.09        9.60      1.46 o 
  -8   4   5        0.25        0.45      0.92 o 
  -7   4   5        7.57        8.16      0.95 o 
  -6   4   5       10.17        9.17      0.93 o 
  -5   4   5       23.09       17.05      1.32 o 
  -4   4   5      185.36      192.46      3.68 o 
  -3   4   5       13.46       11.44      1.01 o 
  -2   4   5      113.17      119.27      2.56 o 
  -1   4   5        0.02        0.98      0.34 o 
   0   4   5        2.73        2.99      0.99 o 
   1   4   5        4.66        3.94      0.96 o 
   2   4   5       11.15        7.58      1.63 o 
   3   4   5       30.20       29.13      2.25 o 
   4   4   5        0.82        1.91      0.58 o 
   5   4   5        0.00        1.95      0.66 o 
 -10   5   5        1.53        1.41      1.09 o 
  -9   5   5        0.98        2.26      0.73 o 
  -8   5   5       13.61       11.97      1.53 o 
  -7   5   5       13.96       12.62      1.38 o 
  -6   5   5       42.91       36.53      2.14 o 
  -5   5   5       24.11       25.20      1.63 o 
  -4   5   5        0.73        1.90      0.58 o 
  -3   5   5      167.39      145.12      2.79 o 
  -2   5   5        2.29        1.84      0.87 o 
  -1   5   5       40.20       41.36      2.10 o 
   0   5   5      191.45      185.04      3.02 o 
   1   5   5       55.24       55.75      2.69 o 
   2   5   5        3.04        3.91      0.66 o 
   3   5   5        1.07        3.32      0.88 o 
   4   5   5        5.27        5.10      1.23 o 
   5   5   5        3.21        3.77      1.18 o 
 -10   6   5        0.03        0.79      1.19 o 
  -9   6   5        0.30        0.86      1.05 o 
  -8   6   5        0.01        0.93      0.76 o 
  -7   6   5        1.93        3.43      1.05 o 
  -6   6   5        1.16        2.52      0.89 o 
  -5   6   5        6.07        5.55      0.65 o 
  -4   6   5       69.28       77.70      3.41 o 
  -3   6   5       92.81       87.07      2.27 o 
  -2   6   5        0.40        3.01      0.95 o 
  -1   6   5      356.21      382.93      5.46 o 
   0   6   5        0.09        2.55      0.71 o 
   1   6   5        4.52        3.90      0.76 o 
   2   6   5       21.13       19.30      1.49 o 
   3   6   5       25.00       27.34      2.14 o 
   4   6   5       11.89       11.57      3.37 o 
   5   6   5        0.43        1.19      1.44 o 
 -10   7   5        1.63        1.94      1.07 o 
  -9   7   5       10.00       10.72      1.51 o 
  -8   7   5       25.47       30.76      2.41 o 
  -7   7   5       71.72       75.41      4.10 o 
  -6   7   5       65.34       57.95      2.28 o 
  -5   7   5       10.47       11.49      0.95 o 
  -4   7   5      235.51      250.10      5.41 o 
  -3   7   5       60.69       62.57      2.27 o 
  -2   7   5       69.79       92.43      3.02 o 
  -1   7   5       96.54       95.42      3.70 o 
   0   7   5      161.44      175.14      5.75 o 
   1   7   5        1.75        2.89      0.98 o 
   2   7   5        3.14        1.94      0.56 o 
   3   7   5       82.86       86.41      4.72 o 
   4   7   5       11.64       12.88      1.61 o 
   5   7   5        6.11        4.86      1.37 o 
 -10   8   5        2.36        2.63      1.12 o 
  -9   8   5        8.54        9.45      1.45 o 
  -8   8   5       17.02       15.86      1.75 o 
  -7   8   5        0.60        1.41      0.67 o 
  -6   8   5       19.36       15.53      1.30 o 
  -5   8   5        0.13        1.82      0.53 o 
  -4   8   5      108.14      121.94      2.59 o 
  -3   8   5        0.23        1.74      0.52 o 
  -2   8   5        3.09        3.07      1.00 o 
  -1   8   5       11.27       13.62      1.08 o 
   0   8   5      103.19      103.85      9.94 o 
   1   8   5       13.77       11.88      1.14 o 
   2   8   5       21.54       22.65      1.77 o 
   3   8   5        0.85        2.32      1.02 o 
   4   8   5        6.04        4.49      1.32 o 
   5   8   5        0.36       -0.65      0.84 o 
  -9   9   5        6.17        5.85      1.21 o 
  -8   9   5        5.23        3.05      0.92 o 
  -7   9   5       15.89       20.42      1.88 o 
  -6   9   5        3.32        3.51      0.86 o 
  -5   9   5       14.84       16.14      1.28 o 
  -4   9   5        2.97        4.29      0.85 o 
  -3   9   5       14.37       13.76      1.10 o 
  -2   9   5        0.65        0.50      0.66 o 
  -1   9   5       24.59       22.23      1.59 o 
   0   9   5        0.04        1.36      0.69 o 
   1   9   5        2.49        1.77      0.67 o 
   2   9   5       17.67       17.86      1.66 o 
   3   9   5        6.76        6.87      1.79 o 
   4   9   5        3.80        3.32      1.41 o 
   5   9   5        0.00        0.88      1.08 o 
  -9  10   5        0.78        1.08      1.22 o 
  -8  10   5        0.00        0.91      0.77 o 
  -7  10   5       12.77        8.18      1.38 o 
  -6  10   5       24.76       27.04      2.42 o 
  -5  10   5      182.37      189.40      3.56 o 
  -4  10   5       37.51       39.69      1.78 o 
  -3  10   5        4.94        4.04      0.63 o 
  -2  10   5        3.85        4.51      0.73 o 
  -1  10   5        0.08        1.55      0.58 o 
   0  10   5        0.02        0.95      0.88 o 
   1  10   5       41.18       42.27      2.54 o 
   2  10   5        1.34        3.37      0.98 o 
   3  10   5       24.44       25.80      2.29 o 
   4  10   5        5.29        5.13      1.29 o 
   5  10   5        0.12        0.61      0.81 o 
  -9  11   5        0.04        1.13      1.37 o 
  -8  11   5       32.30       29.22      2.53 o 
  -7  11   5       10.43        8.84      1.65 o 
  -6  11   5      168.27      186.39      4.69 o 
  -5  11   5        5.72        5.83      1.00 o 
  -4  11   5       22.95       18.12      1.53 o 
  -3  11   5        0.00        0.50      0.81 o 
  -2  11   5        0.01        1.46      0.70 o 
  -1  11   5      100.53       97.34      4.40 o 
   0  11   5       21.88       23.24      1.83 o 
   1  11   5        6.31        5.83      2.15 o 
   2  11   5       58.89       60.37      3.79 o 
   3  11   5        3.32        3.82      0.84 o 
   4  11   5        0.25        1.92      0.98 o 
   5  11   5        4.51        3.58      0.90 o 
  -9  12   5        0.00        2.03      1.96 o 
  -8  12   5        0.03        0.31      0.80 o 
  -7  12   5        5.19        5.90      1.17 o 
  -6  12   5       37.32       34.68      2.86 o 
  -5  12   5       66.80       70.57      2.99 o 
  -4  12   5       88.07       90.52      3.08 o 
  -3  12   5       17.89       19.34      1.42 o 
  -2  12   5        1.43        2.78      0.76 o 
  -1  12   5        0.90        1.49      0.81 o 
   0  12   5       10.01        9.72      1.07 o 
   1  12   5       19.93       15.33      1.50 o 
   2  12   5       72.63       63.47      6.06 o 
   3  12   5        0.00       -0.56      1.13 o 
   4  12   5        4.69        4.11      1.27 o 
  -9  13   5        2.33        7.41      1.24 o 
  -8  13   5        1.03        1.35      1.79 o 
  -7  13   5       12.60       14.78      2.03 o 
  -6  13   5       11.63       10.11      1.21 o 
  -5  13   5       10.38        8.25      1.11 o 
  -4  13   5       74.26       73.74      3.73 o 
  -3  13   5      144.98      156.12      3.48 o 
  -2  13   5        0.12        1.13      0.55 o 
  -1  13   5       19.51       19.08      1.41 o 
   0  13   5        6.82        8.92      1.11 o 
   1  13   5        1.09        1.35      0.75 o 
   2  13   5       53.15       53.98      4.33 o 
   3  13   5        3.26        3.08      1.89 o 
   4  13   5        8.41        7.58      1.76 o 
  -8  14   5        0.02        1.03      0.98 o 
  -7  14   5       38.22       35.50      2.74 o 
  -6  14   5        1.88        2.46      1.21 o 
  -5  14   5        2.04        1.98      1.14 o 
  -4  14   5        0.55        1.92      0.97 o 
  -3  14   5        1.49        1.42      1.04 o 
  -2  14   5       25.01       24.69      1.55 o 
  -1  14   5       28.90       27.37      1.95 o 
   0  14   5       31.21       28.81      2.37 o 
   1  14   5        0.02        2.11      0.72 o 
   2  14   5        2.17        2.32      1.23 o 
   3  14   5        9.77        6.26      1.32 o 
   4  14   5        4.74        3.83      1.22 o 
  -8  15   5        1.46        2.22      0.99 o 
  -7  15   5        0.03        0.03      1.28 o 
  -6  15   5        2.95        1.82      0.77 o 
  -5  15   5       12.97       11.14      1.30 o 
  -4  15   5        1.46        1.67      0.75 o 
  -3  15   5       14.92       16.00      1.19 o 
  -2  15   5        8.73        7.03      1.08 o 
  -1  15   5        4.16        2.68      0.90 o 
   0  15   5        0.13        1.73      0.67 o 
   1  15   5        0.17        1.10      0.73 o 
   2  15   5        0.17        0.03      0.99 o 
   3  15   5        2.38        1.77      1.51 o 
   4  15   5        0.73        2.22      1.54 o 
  -8  16   5        0.59        0.73      1.61 o 
  -7  16   5        1.58        4.48      1.40 o 
  -6  16   5        2.94        1.71      0.91 o 
  -5  16   5        8.57        7.59      1.44 o 
  -4  16   5       88.40       89.33      4.33 o 
  -3  16   5       23.64       23.06      1.94 o 
  -2  16   5        6.29        6.52      0.89 o 
  -1  16   5        0.10        1.03      0.63 o 
   0  16   5        0.16        1.49      0.74 o 
   1  16   5        9.13        8.26      1.93 o 
   2  16   5        0.29        3.06      1.17 o 
   3  16   5        3.80        2.96      1.31 o 
  -7  17   5        1.02       -0.54      2.02 o 
  -6  17   5        2.69        4.90      1.54 o 
  -5  17   5        2.88        2.97      0.90 o 
  -4  17   5       12.89       12.12      1.29 o 
  -3  17   5        7.62        7.44      1.27 o 
  -2  17   5        0.85        0.47      0.86 o 
  -1  17   5       30.45       30.91      2.48 o 
   0  17   5        0.93        2.46      1.04 o 
   1  17   5        0.04        1.37      1.14 o 
   2  17   5        7.59        5.66      1.69 o 
   3  17   5        1.96        1.52      1.54 o 
  -7  18   5        0.19        3.61      1.52 o 
  -6  18   5        0.09        2.37      1.22 o 
  -5  18   5        5.57        4.00      0.95 o 
  -4  18   5       23.88       20.50      1.79 o 
  -3  18   5        8.75        9.76      1.23 o 
  -2  18   5        8.95        8.42      1.22 o 
  -1  18   5        2.19        1.18      0.62 o 
   0  18   5        0.16        1.00      1.22 o 
   1  18   5        1.73        2.77      1.06 o 
   2  18   5       22.26       22.70      2.60 o 
   3  18   5        3.52        3.65      1.62 o 
  -7  19   5        3.98        4.08      1.43 o 
  -6  19   5        0.71        2.69      1.48 o 
  -5  19   5        0.10       -0.23      1.51 o 
  -4  19   5       14.89       12.09      1.35 o 
  -3  19   5        2.07        3.24      0.70 o 
  -2  19   5        2.25        2.71      0.71 o 
  -1  19   5       11.56       10.98      1.38 o 
   0  19   5        0.20        0.26      0.92 o 
   1  19   5        0.04        2.42      1.03 o 
   2  19   5        1.62        0.37      1.30 o 
  -6  20   5        0.54        0.36      1.50 o 
  -5  20   5        0.06        0.94      1.58 o 
  -4  20   5       28.87       26.66      2.51 o 
  -3  20   5        8.57        5.98      0.93 o 
  -2  20   5        0.02        0.89      0.92 o 
  -1  20   5        0.13        0.90      0.64 o 
   0  20   5        5.14        3.85      1.34 o 
   1  20   5        0.42        1.17      1.43 o 
   2  20   5        1.26        1.36      1.81 o 
  -6  21   5        0.62        0.75      0.86 o 
  -5  21   5        7.91        4.75      1.74 o 
  -4  21   5        1.67        2.37      2.06 o 
  -3  21   5        0.46        1.38      1.00 o 
  -2  21   5        0.03       -0.09      1.06 o 
  -1  21   5        5.77        4.30      1.31 o 
   0  21   5        8.87        5.09      1.36 o 
   1  21   5        0.01        1.93      1.40 o 
  -5  22   5        2.40        1.98      1.05 o 
  -4  22   5        4.05        3.25      1.63 o 
  -3  22   5        1.62        2.35      2.52 o 
  -2  22   5        1.01        1.20      0.88 o 
  -1  22   5        0.12        0.15      2.05 o 
   0  22   5        2.90        1.73      1.64 o 
  -4  23   5        0.47        2.82      1.32 o 
  -3  23   5        1.52        1.46      2.02 o 
  -2  23   5        0.06        1.11      0.88 o 
  -1  23   5        2.12        3.50      1.58 o 
 -10   0   6        0.86        1.50      1.43 o 
  -9   0   6       10.74        6.94      1.56 o 
  -8   0   6        4.16        2.83      1.18 o 
  -7   0   6      467.59      530.63     21.63 o 
  -6   0   6        2.64        3.14      2.39 o 
  -5   0   6      192.46      208.03      6.00 o 
  -4   0   6        0.32        1.69      2.15 o 
  -3   0   6       93.53       88.48     20.14 o 
  -2   0   6      105.08      108.30      6.52 o 
  -1   0   6      683.38      736.89     33.19 o 
   0   0   6      931.06      946.15     27.89 o 
   1   0   6      169.65      176.05      9.49 o 
   2   0   6       71.53       64.68      4.73 o 
   3   0   6        9.85        4.89      1.98 o 
   4   0   6        0.13        1.32      0.93 o 
 -10   1   6        4.02        2.31      1.15 o 
  -9   1   6        0.01        0.30      1.02 o 
  -8   1   6        0.89        0.82      1.37 o 
  -7   1   6       33.30       32.31      2.52 o 
  -6   1   6       89.53       93.92      3.16 o 
  -5   1   6        0.25        6.13      1.64 o 
  -4   1   6        0.76        2.50      1.81 o 
  -3   1   6       40.11       40.33      4.20 o 
  -2   1   6       12.43       17.15      1.66 o 
  -1   1   6        0.05       47.20     18.82 o 
   0   1   6       29.72       34.37      2.03 o 
   1   1   6        2.18        4.39      0.99 o 
   2   1   6        0.52        1.70      0.69 o 
   3   1   6        0.01        0.84      0.81 o 
   4   1   6        2.65        1.83      1.15 o 
 -10   2   6        0.24        2.70      2.09 o 
  -9   2   6        1.90        3.70      1.04 o 
  -8   2   6       30.57       26.10      2.14 o 
  -7   2   6       29.23       41.13      2.69 o 
  -6   2   6        0.93        3.18      1.45 o 
  -5   2   6        1.56        3.70      1.55 o 
  -4   2   6       10.96       11.61      1.83 o 
  -3   2   6        2.44        2.21      1.69 o 
  -2   2   6       49.73       53.48      3.29 o 
  -1   2   6      346.13      341.63      9.40 o 
   0   2   6        1.04        2.80      0.66 o 
   1   2   6       37.93       32.82      2.93 o 
   2   2   6        0.80        1.28      0.56 o 
   3   2   6        0.24        1.82      0.76 o 
   4   2   6        0.09        1.46      0.55 o 
 -10   3   6        1.03        4.23      2.22 o 
  -9   3   6        1.34        1.82      0.82 o 
  -8   3   6       12.13        9.39      1.30 o 
  -7   3   6        0.12        2.47      1.04 o 
  -6   3   6       51.45       51.27      2.68 o 
  -5   3   6       21.75       26.11      2.21 o 
  -4   3   6       59.39       65.13      2.94 o 
  -3   3   6        0.64        0.84      0.92 o 
  -2   3   6       42.59       38.46      3.65 o 
  -1   3   6       20.99       33.53      4.13 o 
   0   3   6        0.14        1.73      0.91 o 
   1   3   6       22.58       23.97      1.91 o 
   2   3   6        0.92        1.69      0.63 o 
   3   3   6        4.51        3.52      1.09 o 
   4   3   6        2.85        2.46      1.22 o 
 -10   4   6       14.16       14.66      2.76 o 
  -9   4   6        2.09        2.23      1.31 o 
  -8   4   6        9.56        9.05      1.24 o 
  -7   4   6       28.15       33.51      2.58 o 
  -6   4   6       46.84       45.39      2.59 o 
  -5   4   6      247.30      235.65      5.46 o 
  -4   4   6       92.24       86.97      4.45 o 
  -3   4   6        4.51        6.02      1.67 o 
  -2   4   6       12.40        9.83      1.03 o 
  -1   4   6      709.61      690.73      9.07 o 
   0   4   6       63.93       61.30      2.94 o 
   1   4   6       94.44       97.27      5.12 o 
   2   4   6       25.68       20.90      2.38 o 
   3   4   6        0.00        1.21      0.80 o 
   4   4   6        0.05        1.57      0.81 o 
 -10   5   6        0.33        1.64      1.06 o 
  -9   5   6        0.42        0.93      1.15 o 
  -8   5   6        7.26        6.91      1.38 o 
  -7   5   6       43.63       36.20      2.59 o 
  -6   5   6        3.56        2.25      0.72 o 
  -5   5   6        0.62        2.24      1.02 o 
  -4   5   6       11.83        9.73      2.28 o 
  -3   5   6        7.19        8.40      1.22 o 
  -2   5   6        5.40        4.95      0.94 o 
  -1   5   6      112.53      128.11      6.29 o 
   0   5   6        4.89        4.59      0.75 o 
   1   5   6       12.23        9.57      0.91 o 
   2   5   6       26.95       22.99      1.83 o 
   3   5   6        6.36        5.47      0.81 o 
   4   5   6        1.08        2.82      0.94 o 
 -10   6   6        6.97        9.38      2.15 o 
  -9   6   6       16.48       21.29      2.31 o 
  -8   6   6        5.86        6.09      0.77 o 
  -7   6   6       36.79       37.83      2.73 o 
  -6   6   6        0.05        0.51      1.05 o 
  -5   6   6       58.77       49.48      2.78 o 
  -4   6   6      168.66      173.84      4.00 o 
  -3   6   6       50.48       48.38      2.05 o 
  -2   6   6       17.56       18.24      1.92 o 
  -1   6   6      158.12      172.71      4.78 o 
   0   6   6       84.19       81.56      3.35 o 
   1   6   6       18.48       19.31      1.61 o 
   2   6   6       29.12       35.06      2.48 o 
   3   6   6       16.92       12.94      1.39 o 
   4   6   6        0.69        1.75      1.32 o 
  -9   7   6        0.10        1.36      1.14 o 
  -8   7   6        0.18        2.30      0.86 o 
  -7   7   6      105.15      112.34      4.85 o 
  -6   7   6        0.00        0.79      0.80 o 
  -5   7   6       16.47       15.13      1.35 o 
  -4   7   6       32.51       35.55      2.45 o 
  -3   7   6        0.04        2.42      0.98 o 
  -2   7   6       41.80       48.03      2.54 o 
  -1   7   6        4.96        8.54      1.48 o 
   0   7   6       42.21       39.40      2.75 o 
   1   7   6        8.42        6.67      1.14 o 
   2   7   6        0.20        1.81      0.62 o 
   3   7   6        9.00        6.92      1.22 o 
   4   7   6        0.18        1.42      0.91 o 
  -9   8   6        2.86        8.53      3.57 o 
  -8   8   6        5.00        3.94      1.08 o 
  -7   8   6       19.09       22.11      1.82 o 
  -6   8   6       25.54       23.08      1.84 o 
  -5   8   6        0.33        0.22      0.55 o 
  -4   8   6        5.57        7.00      1.02 o 
  -3   8   6       39.31       39.18      2.29 o 
  -2   8   6        4.47        6.38      1.01 o 
  -1   8   6       20.19       17.96      1.43 o 
   0   8   6       66.26       60.39      3.14 o 
   1   8   6       42.75       46.53      3.65 o 
   2   8   6       10.83       10.38      1.44 o 
   3   8   6        4.56        5.75      1.41 o 
   4   8   6        0.95       -1.35      1.45 o 
  -9   9   6        1.25        3.57      1.03 o 
  -8   9   6        0.00        0.99      0.80 o 
  -7   9   6       34.00       31.29      2.60 o 
  -6   9   6       64.31       61.81      4.20 o 
  -5   9   6        0.62        1.83      0.85 o 
  -4   9   6        5.52        6.63      1.07 o 
  -3   9   6       59.49       59.13      3.39 o 
  -2   9   6        0.98        2.39      0.84 o 
  -1   9   6        0.55        0.92      1.13 o 
   0   9   6        7.48        8.45      1.72 o 
   1   9   6       35.45       40.64      2.85 o 
   2   9   6       21.81       19.28      1.88 o 
   3   9   6        1.35        2.24      1.29 o 
   4   9   6        0.28        2.17      1.19 o 
  -9  10   6        0.04        2.36      1.35 o 
  -8  10   6        2.16        1.61      0.99 o 
  -7  10   6       16.07       17.53      1.67 o 
  -6  10   6       83.96       82.62      4.33 o 
  -5  10   6       78.73       85.63      3.94 o 
  -4  10   6       59.24       53.73      2.42 o 
  -3  10   6        1.20        1.87      1.39 o 
  -2  10   6        7.56        5.08      1.16 o 
  -1  10   6       12.29       12.64      1.22 o 
   0  10   6       62.74       61.86      3.81 o 
   1  10   6       53.96       55.38      3.25 o 
   2  10   6       64.28       72.13      6.47 o 
   3  10   6        1.40        0.15      1.79 o 
   4  10   6        1.49        4.58      1.25 o 
  -9  11   6        4.79        5.78      2.58 o 
  -8  11   6        0.21        1.61      0.91 o 
  -7  11   6        0.05        1.61      1.28 o 
  -6  11   6       28.05       26.85      1.97 o 
  -5  11   6       67.95       74.97      3.93 o 
  -4  11   6       34.89       32.99      2.71 o 
  -3  11   6       25.32       25.31      1.89 o 
  -2  11   6        1.96        1.67      0.74 o 
  -1  11   6       23.31       22.28      1.70 o 
   0  11   6        1.31        1.93      0.62 o 
   1  11   6       13.13       12.80      1.42 o 
   2  11   6       33.72       36.16      4.39 o 
   3  11   6       31.12       33.24      4.15 o 
  -9  12   6        0.34       -0.02      2.66 o 
  -8  12   6        1.99        3.56      1.08 o 
  -7  12   6        0.92        1.95      0.95 o 
  -6  12   6        0.07       -0.11      1.24 o 
  -5  12   6        0.15        1.34      0.78 o 
  -4  12   6       37.53       36.52      2.49 o 
  -3  12   6       24.88       19.45      1.54 o 
  -2  12   6        3.20        3.70      1.03 o 
  -1  12   6        9.72        5.25      1.25 o 
   0  12   6       17.10       17.71      1.99 o 
   1  12   6        0.51        1.01      0.82 o 
   2  12   6        2.70        3.75      1.38 o 
   3  12   6       27.57       21.22      3.05 o 
  -8  13   6        1.25        0.32      1.40 o 
  -7  13   6       58.60       58.35      4.33 o 
  -6  13   6       26.32       26.89      2.45 o 
  -5  13   6        1.69        1.58      0.97 o 
  -4  13   6       37.69       35.68      2.88 o 
  -3  13   6        4.30        3.86      0.98 o 
  -2  13   6        0.33        0.91      0.98 o 
  -1  13   6        0.39        1.52      0.74 o 
   0  13   6        9.56       13.77      1.64 o 
   1  13   6        7.40        5.60      1.40 o 
   2  13   6        8.07        5.95      2.44 o 
   3  13   6        0.02        0.76      1.09 o 
  -8  14   6        1.69        2.33      1.15 o 
  -7  14   6        0.03       -0.16      1.04 o 
  -6  14   6        6.01        3.72      1.00 o 
  -5  14   6        0.65        1.22      0.72 o 
  -4  14   6       23.62       23.28      2.04 o 
  -3  14   6        1.10        1.84      0.92 o 
  -2  14   6       14.37       13.06      1.47 o 
  -1  14   6       19.03       18.73      1.91 o 
   0  14   6       23.36       23.34      2.30 o 
   1  14   6       10.10        9.19      1.59 o 
   2  14   6        1.51        2.22      1.52 o 
   3  14   6        0.08        1.05      1.15 o 
  -8  15   6        5.25        3.70      1.22 o 
  -7  15   6        9.50        7.89      2.03 o 
  -6  15   6        6.52        6.87      1.33 o 
  -5  15   6       18.97       18.43      1.77 o 
  -4  15   6       54.80       58.08      4.33 o 
  -3  15   6       48.58       46.92      2.70 o 
  -2  15   6        0.00        1.21      0.92 o 
  -1  15   6       28.87       24.72      2.89 o 
   0  15   6        3.63        1.84      1.39 o 
   1  15   6        1.05        1.84      1.30 o 
   2  15   6        3.78        4.45      2.24 o 
  -7  16   6        0.28        0.83      1.99 o 
  -6  16   6        4.66        4.02      1.69 o 
  -5  16   6        0.01        2.61      1.03 o 
  -4  16   6        0.35        0.38      0.71 o 
  -3  16   6        6.07        4.63      1.10 o 
  -2  16   6        6.51        6.24      1.46 o 
  -1  16   6        1.84        2.29      0.81 o 
   0  16   6        0.10        1.54      0.76 o 
   1  16   6        6.15        6.62      1.89 o 
   2  16   6        0.92        3.28      2.80 o 
  -7  17   6        0.58        0.57      1.56 o 
  -6  17   6        3.73        2.98      1.31 o 
  -5  17   6       14.97       19.09      2.37 o 
  -4  17   6       11.84        9.47      1.48 o 
  -3  17   6        6.91        7.59      1.29 o 
  -2  17   6        4.85        5.41      0.86 o 
  -1  17   6        8.28        5.66      1.02 o 
   0  17   6        5.18        4.25      1.04 o 
   1  17   6        6.96        4.05      2.33 o 
   2  17   6        2.76        2.52      2.27 o 
  -7  18   6        4.51        4.78      2.39 o 
  -6  18   6        0.29        2.25      1.16 o 
  -5  18   6        2.40        1.69      0.80 o 
  -4  18   6       21.90       21.78      2.27 o 
  -3  18   6        0.00        0.47      1.00 o 
  -2  18   6        0.00        1.32      0.84 o 
  -1  18   6        0.02        0.97      0.80 o 
   0  18   6        0.68        0.71      1.70 o 
   1  18   6        0.36        2.15      2.06 o 
  -6  19   6        0.73        2.12      1.07 o 
  -5  19   6        4.24        2.07      1.28 o 
  -4  19   6        3.62        2.28      1.01 o 
  -3  19   6        1.16        2.24      1.15 o 
  -2  19   6       10.69        8.83      2.14 o 
  -1  19   6       16.24       18.31      2.01 o 
   0  19   6        0.61        1.62      1.53 o 
   1  19   6        9.60        8.46      2.45 o 
  -5  20   6        4.30        2.01      1.67 o 
  -4  20   6        7.80        7.06      1.68 o 
  -3  20   6        5.72        4.97      1.66 o 
  -2  20   6        1.49        3.24      0.87 o 
  -1  20   6        0.00       -0.01      1.47 o 
   0  20   6        0.42        2.49      1.03 o 
  -4  21   6        0.11        0.24      1.71 o 
  -3  21   6        1.31        1.33      1.27 o 
  -2  21   6        0.02        1.21      0.73 o 
  -1  21   6        0.02        2.35      1.54 o 
 -10   1   7        1.62        4.51      2.64 o 
  -9   1   7        1.45        0.37      0.83 o 
  -8   1   7        1.11        2.44      1.34 o 
  -7   1   7        0.12        1.86      1.28 o 
  -6   1   7       26.76       28.84      2.39 o 
  -5   1   7       29.18       31.03      2.40 o 
  -4   1   7       84.22       86.14      4.23 o 
  -3   1   7       47.35       48.99      4.12 o 
  -2   1   7       90.88      100.20      4.79 o 
  -1   1   7       10.88       18.15      2.26 o 
   0   1   7       35.74       34.93      2.66 o 
   1   1   7        0.01        1.72      0.77 o 
   2   1   7       21.13       18.76      2.35 o 
   3   1   7        1.45        0.76      0.51 o 
  -9   2   7        6.17        4.08      1.15 o 
  -8   2   7        0.03        0.67      1.02 o 
  -7   2   7       19.55       23.62      2.34 o 
  -6   2   7        6.91        7.24      1.60 o 
  -5   2   7        0.56        1.15      1.36 o 
  -4   2   7       80.42       81.47      5.77 o 
  -3   2   7       53.43       56.59      4.77 o 
  -2   2   7        3.58       14.37      3.25 o 
  -1   2   7       80.35       84.00      4.24 o 
   0   2   7       20.76       18.35      2.45 o 
   1   2   7        2.64        1.76      0.78 o 
   2   2   7        0.06        1.29      0.76 o 
   3   2   7        4.71        3.53      1.04 o 
  -9   3   7       12.81       10.34      1.71 o 
  -8   3   7        1.47        3.61      1.11 o 
  -7   3   7       70.05       69.64      3.10 o 
  -6   3   7       16.42       14.81      1.90 o 
  -5   3   7        1.98        1.75      1.31 o 
  -4   3   7       78.68       76.06      4.98 o 
  -3   3   7      218.87      268.57     19.89 o 
  -2   3   7      179.14      196.54      6.33 o 
  -1   3   7       76.13       85.98      7.20 o 
   0   3   7      107.23      117.62      6.11 o 
   1   3   7        6.95        5.91      1.05 o 
   2   3   7        3.58        6.15      1.34 o 
   3   3   7        2.55       -0.03      1.21 o 
  -9   4   7        0.01        1.34      0.81 o 
  -8   4   7       22.14       21.81      2.09 o 
  -7   4   7       15.70       15.76      2.11 o 
  -6   4   7        5.33        7.86      1.45 o 
  -5   4   7        0.00        3.64      1.31 o 
  -4   4   7       44.55       51.42      3.71 o 
  -3   4   7        0.48        6.72      1.90 o 
  -2   4   7       23.71       25.72      2.21 o 
  -1   4   7       21.93       27.31      2.65 o 
   0   4   7       22.14       18.07      2.03 o 
   1   4   7        0.08        0.57      1.00 o 
   2   4   7        2.57        1.61      0.84 o 
   3   4   7        0.69        2.63      1.19 o 
  -9   5   7        3.97        7.33      2.25 o 
  -8   5   7       11.63       10.28      1.65 o 
  -7   5   7       15.64       11.65      2.20 o 
  -6   5   7        1.62        2.58      1.40 o 
  -5   5   7        9.71       10.10      1.92 o 
  -4   5   7       16.90       21.82      2.39 o 
  -3   5   7       13.76       16.66      2.07 o 
  -2   5   7       13.57       19.62      2.61 o 
  -1   5   7        4.92        9.23      1.84 o 
   0   5   7        2.23        2.50      0.76 o 
   1   5   7        2.94        1.52      0.64 o 
   2   5   7        3.27        2.22      0.88 o 
   3   5   7        0.78        1.51      1.53 o 
  -9   6   7       11.88       12.99      2.29 o 
  -8   6   7        1.85        2.53      1.06 o 
  -7   6   7        0.43        3.03      1.25 o 
  -6   6   7       14.14       20.40      2.11 o 
  -5   6   7      101.77      106.12      5.15 o 
  -4   6   7      102.86      103.57      4.26 o 
  -3   6   7       45.33       49.31      3.39 o 
  -2   6   7       12.85       14.41      2.45 o 
  -1   6   7      173.82      171.75      6.04 o 
   0   6   7       20.26       23.26      2.39 o 
   1   6   7       15.56       13.46      1.27 o 
   2   6   7        5.05        5.31      1.42 o 
   3   6   7        0.19        1.25      1.20 o 
  -9   7   7        0.27        2.75      1.10 o 
  -8   7   7        9.61       10.43      1.59 o 
  -7   7   7       26.99       23.13      2.40 o 
  -6   7   7       21.13       19.05      2.07 o 
  -5   7   7       49.06       50.96      4.74 o 
  -4   7   7       20.39       22.81      2.42 o 
  -3   7   7       80.47       78.68      4.50 o 
  -2   7   7       22.02       21.97      2.34 o 
  -1   7   7       58.35       64.84      4.92 o 
   0   7   7       21.01       17.12      1.83 o 
   1   7   7        0.47        0.70      0.67 o 
   2   7   7       25.28       29.71      3.25 o 
   3   7   7        3.63        2.14      2.24 o 
  -9   8   7        0.01        0.55      1.21 o 
  -8   8   7        5.73        7.64      1.49 o 
  -7   8   7       13.17       14.03      1.66 o 
  -6   8   7        0.00        0.61      1.27 o 
  -5   8   7        0.01        0.64      1.26 o 
  -4   8   7        2.77        5.24      1.28 o 
  -3   8   7       38.56       37.85      3.33 o 
  -2   8   7        7.42        9.11      1.68 o 
  -1   8   7        5.15        5.05      1.87 o 
   0   8   7       25.40       17.76      1.77 o 
   1   8   7        0.78        2.34      1.67 o 
   2   8   7        6.31        6.05      1.77 o 
   3   8   7        0.16        0.86      1.51 o 
  -9   9   7        7.31        7.36      1.85 o 
  -8   9   7        1.05        0.73      1.35 o 
  -7   9   7        1.62        3.00      0.99 o 
  -6   9   7       17.59       14.92      1.91 o 
  -5   9   7        1.24        0.74      1.83 o 
  -4   9   7       56.34       65.33      4.89 o 
  -3   9   7        6.97       10.22      1.47 o 
  -2   9   7       33.79       30.51      3.10 o 
  -1   9   7        5.01        4.46      0.94 o 
   0   9   7        0.32        1.88      0.69 o 
   1   9   7        0.28        2.92      1.00 o 
   2   9   7        0.03        0.94      1.35 o 
  -9  10   7       15.56       15.64      4.03 o 
  -8  10   7       33.78       38.22      4.46 o 
  -7  10   7        0.41        2.82      1.32 o 
  -6  10   7       25.03       19.23      2.54 o 
  -5  10   7       23.21       24.27      2.25 o 
  -4  10   7       91.89      111.92      4.40 o 
  -3  10   7        0.00        0.94      1.01 o 
  -2  10   7        1.21        0.80      0.91 o 
  -1  10   7        2.87        2.59      0.88 o 
   0  10   7       11.02        9.23      1.23 o 
   1  10   7        0.07        1.70      0.85 o 
   2  10   7        2.37        5.13      1.25 o 
  -8  11   7        0.73        1.89      1.03 o 
  -7  11   7        4.18        3.32      1.04 o 
  -6  11   7        0.94        3.20      0.92 o 
  -5  11   7        9.70       12.60      2.03 o 
  -4  11   7       60.93       57.03      3.25 o 
  -3  11   7       10.17        9.07      1.14 o 
  -2  11   7       21.69       16.68      1.56 o 
  -1  11   7       18.98       16.15      1.60 o 
   0  11   7        7.73        8.55      2.01 o 
   1  11   7        0.95        1.45      1.15 o 
   2  11   7        0.27        1.33      1.03 o 
  -8  12   7        3.15        4.78      1.56 o 
  -7  12   7        0.53        0.97      1.12 o 
  -6  12   7        0.43        2.56      0.86 o 
  -5  12   7       15.16       14.78      1.64 o 
  -4  12   7        3.09        2.73      0.92 o 
  -3  12   7        3.87        5.09      1.10 o 
  -2  12   7        0.01        5.43      1.15 o 
  -1  12   7        5.55        3.70      0.88 o 
   0  12   7        7.43        7.07      1.26 o 
   1  12   7        0.37        2.03      1.33 o 
   2  12   7        1.29        5.10      1.56 o 
  -8  13   7       21.37       20.67      3.04 o 
  -7  13   7        6.88        3.24      1.36 o 
  -6  13   7        3.09        4.15      1.25 o 
  -5  13   7        5.29        8.79      1.35 o 
  -4  13   7        3.61        2.78      0.80 o 
  -3  13   7       32.56       27.99      2.27 o 
  -2  13   7        3.23        3.70      1.01 o 
  -1  13   7       35.40       28.27      2.77 o 
   0  13   7        1.05        0.86      0.81 o 
   1  13   7        5.71        2.28      2.64 o 
  -7  14   7        2.08        1.57      1.30 o 
  -6  14   7       11.18       15.26      1.77 o 
  -5  14   7        0.27        1.06      1.45 o 
  -4  14   7       26.65       27.39      2.40 o 
  -3  14   7       27.04       26.81      2.17 o 
  -2  14   7       10.35       10.86      1.25 o 
  -1  14   7        0.76        0.10      1.31 o 
   0  14   7        0.41        2.77      1.03 o 
   1  14   7        0.10        2.79      2.61 o 
  -7  15   7        3.10        3.22      1.22 o 
  -6  15   7        0.29        1.00      0.77 o 
  -5  15   7        0.50        2.47      0.98 o 
  -4  15   7        0.88        2.46      1.02 o 
  -3  15   7        9.68        7.46      1.22 o 
  -2  15   7        5.20        3.92      1.24 o 
  -1  15   7        2.30        2.33      0.82 o 
   0  15   7        2.16        2.16      1.60 o 
   1  15   7        0.63        2.94      1.63 o 
  -7  16   7       12.82       12.89      2.54 o 
  -6  16   7        8.40        7.64      1.92 o 
  -5  16   7        7.08        6.51      1.44 o 
  -4  16   7        0.94        2.12      0.99 o 
  -3  16   7        3.35        2.97      0.79 o 
  -2  16   7        0.39        1.67      0.74 o 
  -1  16   7        0.18        1.83      0.96 o 
   0  16   7        0.32        3.28      3.18 o 
  -6  17   7        2.93        2.91      1.71 o 
  -5  17   7       11.65        9.50      1.69 o 
  -4  17   7        0.41        1.49      1.24 o 
  -3  17   7       13.68        9.70      1.72 o 
  -2  17   7        5.94        1.81      1.20 o 
  -1  17   7       12.33        8.01      1.70 o 
   0  17   7        3.56        2.76      1.41 o 
  -5  18   7        4.22        2.93      2.22 o 
  -4  18   7       15.54       12.17      2.28 o 
  -3  18   7        0.21        1.47      0.85 o 
  -2  18   7        0.07        1.10      0.90 o 
  -1  18   7        0.62        2.09      1.69 o 
  -4  19   7        5.43        5.69      1.82 o 
  -3  19   7        0.25        1.06      0.78 o 
  -2  19   7        0.00        1.23      1.32 o 
  -9   0   8        0.37        0.13      1.59 o 
  -8   0   8        0.13       -0.84      1.88 o 
  -7   0   8       83.07       93.51      5.69 o 
  -6   0   8        3.65        2.89      1.83 o 
  -5   0   8        0.00        2.46      1.66 o 
  -4   0   8      126.39      123.05      7.29 o 
  -3   0   8       15.95       16.28      3.19 o 
  -2   0   8        0.07        1.73      2.46 o 
  -1   0   8        0.09        1.58      1.44 o 
   0   0   8       11.01        6.97      1.63 o 
   1   0   8        0.15        2.63      1.18 o 
   2   0   8        0.94        1.47      1.36 o 
  -9   1   8        0.38        1.26      1.07 o 
  -8   1   8       14.88       11.39      2.47 o 
  -7   1   8        0.50        0.88      1.41 o 
  -6   1   8        0.18        5.35      1.59 o 
  -5   1   8        2.08        2.79      1.68 o 
  -4   1   8       25.69       35.32      3.44 o 
  -3   1   8       10.37       11.81      1.53 o 
  -2   1   8       11.36        8.73      1.74 o 
  -1   1   8        6.06        5.46      1.12 o 
   0   1   8        0.58        1.51      0.91 o 
   1   1   8        0.53        1.46      1.14 o 
   2   1   8        2.50        2.25      0.88 o 
  -9   2   8        0.68        1.05      1.12 o 
  -8   2   8        8.04        8.99      1.82 o 
  -7   2   8        5.37        3.20      1.66 o 
  -6   2   8        3.86        5.30      1.20 o 
  -5   2   8        4.15        4.31      1.18 o 
  -4   2   8        0.08        3.55      1.37 o 
  -3   2   8        4.30        5.14      1.50 o 
  -2   2   8        1.34        2.91      1.08 o 
  -1   2   8        2.29        2.37      1.31 o 
   0   2   8        3.54        3.91      1.15 o 
   1   2   8        2.47        2.99      0.91 o 
   2   2   8        0.03        2.09      1.36 o 
  -9   3   8        0.12        0.71      0.91 o 
  -8   3   8       10.93        8.67      1.72 o 
  -7   3   8        3.32        4.31      1.21 o 
  -6   3   8        0.67        1.41      1.31 o 
  -5   3   8        0.67        2.62      1.54 o 
  -4   3   8        0.00       -0.60      1.59 o 
  -3   3   8        3.92        4.22      1.41 o 
  -2   3   8        0.39        2.48      1.04 o 
  -1   3   8        1.50        3.96      1.44 o 
   0   3   8        3.80        2.17      1.66 o 
   1   3   8        2.02        3.24      0.76 o 
   2   3   8        4.95        4.64      1.37 o 
  -9   4   8        1.56        2.64      0.94 o 
  -8   4   8       20.40       21.78      2.21 o 
  -7   4   8        0.47        1.23      1.33 o 
  -6   4   8        5.53        7.12      1.68 o 
  -5   4   8       10.04        8.65      2.41 o 
  -4   4   8       27.17       27.47      2.40 o 
  -3   4   8        4.49        4.07      1.16 o 
  -2   4   8        4.87        4.67      1.26 o 
  -1   4   8       62.95       58.75      4.47 o 
   0   4   8        1.91        2.13      1.08 o 
   1   4   8        0.33        1.08      0.88 o 
   2   4   8        2.88        2.67      1.64 o 
  -9   5   8        0.00        1.97      1.31 o 
  -8   5   8        1.30       -0.28      1.41 o 
  -7   5   8        7.64        6.83      1.47 o 
  -6   5   8        8.97        8.82      1.54 o 
  -5   5   8        2.22        2.10      2.01 o 
  -4   5   8        1.21        2.39      1.22 o 
  -3   5   8       11.70       12.35      1.93 o 
  -2   5   8       13.64       13.27      1.85 o 
  -1   5   8        3.27        2.59      1.06 o 
   0   5   8        0.59        1.39      1.09 o 
   1   5   8        1.24        0.99      1.45 o 
  -9   6   8        0.47        0.66      1.46 o 
  -8   6   8        0.18        2.58      1.33 o 
  -7   6   8        0.12        2.06      1.34 o 
  -6   6   8        5.93        6.08      1.58 o 
  -5   6   8        3.12        3.83      1.34 o 
  -4   6   8        4.46        5.57      1.50 o 
  -3   6   8        0.01        2.00      1.22 o 
  -2   6   8       14.16       15.05      1.88 o 
  -1   6   8        0.00        0.29      1.26 o 
   0   6   8        0.09        0.71      1.10 o 
   1   6   8        0.24        2.42      1.06 o 
  -8   7   8        3.97        3.39      1.30 o 
  -7   7   8        0.00        2.78      1.64 o 
  -6   7   8       10.24       10.11      1.61 o 
  -5   7   8        3.20        3.34      1.00 o 
  -4   7   8        3.78        4.45      1.21 o 
  -3   7   8        8.56        8.39      1.56 o 
  -2   7   8        1.46        3.99      1.12 o 
  -1   7   8        1.63        2.21      1.06 o 
   0   7   8        3.22        1.50      0.88 o 
   1   7   8        2.64        2.81      1.75 o 
  -8   8   8       14.04       11.94      1.96 o 
  -7   8   8       11.90       13.89      2.10 o 
  -6   8   8        3.26        3.47      1.22 o 
  -5   8   8       11.69        8.98      1.69 o 
  -4   8   8        4.44        5.67      1.19 o 
  -3   8   8        0.05        0.07      1.27 o 
  -2   8   8        0.10        0.77      0.76 o 
  -1   8   8       22.44       26.72      2.58 o 
   0   8   8        0.00        3.47      1.47 o 
   1   8   8        0.53        2.12      1.07 o 
  -8   9   8        1.12        3.15      1.35 o 
  -7   9   8       12.19       10.00      1.53 o 
  -6   9   8        8.27        9.97      2.08 o 
  -5   9   8        1.18        4.14      1.47 o 
  -4   9   8        0.13        0.85      1.19 o 
  -3   9   8        0.40        0.90      1.45 o 
  -2   9   8        2.20        1.08      1.14 o 
  -1   9   8        1.76        4.37      1.35 o 
   0   9   8        0.01        1.48      1.21 o 
   1   9   8        0.00        0.38      1.35 o 
  -8  10   8        0.82        1.78      1.69 o 
  -7  10   8        1.70        4.00      1.35 o 
  -6  10   8        6.75        6.74      1.53 o 
  -5  10   8        0.06        2.61      1.65 o 
  -4  10   8        5.99        6.77      1.23 o 
  -3  10   8        0.09        3.59      1.91 o 
  -2  10   8        5.69        4.49      0.85 o 
  -1  10   8        1.52       -0.12      1.35 o 
   0  10   8        0.01        2.37      1.42 o 
   1  10   8        4.47        7.06      2.63 o 
  -7  11   8        0.67        1.86      1.19 o 
  -6  11   8        3.50        2.30      1.20 o 
  -5  11   8        7.17        4.69      1.37 o 
  -4  11   8       10.63        9.47      1.72 o 
  -3  11   8        3.33        6.27      1.40 o 
  -2  11   8        4.86        3.04      1.01 o 
  -1  11   8        3.37        2.05      1.12 o 
   0  11   8        1.77        1.19      1.41 o 
  -7  12   8        7.73        7.51      1.65 o 
  -6  12   8        3.42        4.58      1.10 o 
  -5  12   8        0.00        0.54      1.23 o 
  -4  12   8       18.57       17.86      2.17 o 
  -3  12   8        7.12        6.35      1.31 o 
  -2  12   8        2.03        2.89      1.73 o 
  -1  12   8        0.66        0.68      0.71 o 
   0  12   8        0.70        2.06      1.94 o 
  -7  13   8        5.36        2.87      3.66 o 
  -6  13   8        7.33        3.93      1.39 o 
  -5  13   8        5.12        3.00      1.08 o 
  -4  13   8       17.64       15.31      2.13 o 
  -3  13   8        0.03        0.59      1.02 o 
  -2  13   8        1.37        0.06      1.08 o 
  -1  13   8        2.68        4.00      1.05 o 
  -6  14   8        0.01        0.81      1.20 o 
  -5  14   8        0.10        1.16      1.43 o 
  -4  14   8        4.75        3.80      1.19 o 
  -3  14   8        0.51        2.33      1.00 o 
  -2  14   8        1.61        1.04      1.92 o 
  -1  14   8        1.16        2.86      2.79 o 
  -6  15   8        1.23        0.67      1.45 o 
  -5  15   8        0.07        1.18      1.33 o 
  -4  15   8        0.10        1.48      0.95 o 
  -3  15   8       14.32       12.13      2.15 o 
  -2  15   8        0.73        1.76      0.93 o 
  -5  16   8        1.42        3.29      1.27 o 
  -4  16   8        8.23        5.44      2.11 o 
  -3  16   8        1.65        1.83      2.17 o 
  -8   1   9        4.50        3.94      1.66 o 
  -7   1   9        2.04        4.72      1.43 o 
  -6   1   9        0.21        1.98      0.90 o 
  -5   1   9        1.54        3.12      1.28 o 
  -4   1   9        4.74        4.86      1.71 o 
  -3   1   9        2.83        2.76      1.07 o 
  -2   1   9        1.86        3.18      1.30 o 
  -1   1   9        0.43        1.71      0.91 o 
   0   1   9        3.09        0.27      1.28 o 
  -8   2   9        4.70        4.78      2.16 o 
  -7   2   9        7.66        8.72      2.88 o 
  -6   2   9        3.61        4.34      1.54 o 
  -5   2   9        1.08        1.66      1.35 o 
  -4   2   9        9.97        9.22      1.65 o 
  -3   2   9        0.92        3.32      1.03 o 
  -2   2   9        2.58        2.39      1.18 o 
  -1   2   9        6.08        4.67      1.14 o 
   0   2   9        0.01        1.67      1.02 o 
  -8   3   9        5.28        5.27      1.67 o 
  -7   3   9        3.09        3.86      1.29 o 
  -6   3   9        2.62        2.37      1.64 o 
  -5   3   9        0.42       -0.54      1.91 o 
  -4   3   9        2.30        3.20      1.69 o 
  -3   3   9        1.93        2.00      1.24 o 
  -2   3   9       10.62        9.34      1.49 o 
  -1   3   9        0.74        2.40      1.08 o 
   0   3   9        5.66        3.12      1.30 o 
  -8   4   9        3.91        4.99      1.62 o 
  -7   4   9        1.94        1.50      0.97 o 
  -6   4   9        0.00        2.08      1.44 o 
  -5   4   9        6.82        5.17      1.51 o 
  -4   4   9        4.66        5.10      1.61 o 
  -3   4   9        8.63        7.77      1.51 o 
  -2   4   9        5.23        4.13      1.26 o 
  -1   4   9        7.78        5.65      1.42 o 
   0   4   9        0.03       -1.76      2.68 o 
  -8   5   9       12.04        8.00      2.75 o 
  -7   5   9        0.01        5.07      1.30 o 
  -6   5   9        0.11        1.10      1.01 o 
  -5   5   9        4.10        5.65      1.39 o 
  -4   5   9        0.50        3.17      2.02 o 
  -3   5   9        0.43        1.16      1.16 o 
  -2   5   9        0.25        1.84      1.44 o 
  -1   5   9        1.63        2.21      0.68 o 
  -7   6   9        0.00        2.38      1.26 o 
  -6   6   9        0.12        4.08      1.69 o 
  -5   6   9        3.90        4.12      1.87 o 
  -4   6   9        3.59        2.43      1.31 o 
  -3   6   9        3.98        3.35      1.70 o 
  -2   6   9        1.06        2.45      1.11 o 
  -1   6   9        2.81        2.03      1.04 o 
  -7   7   9        2.93        4.27      2.38 o 
  -6   7   9        0.94        2.31      1.56 o 
  -5   7   9        3.76        3.33      1.25 o 
  -4   7   9        1.17        0.75      0.95 o 
  -3   7   9        3.77        2.23      2.04 o 
  -2   7   9        1.80        2.11      1.16 o 
  -1   7   9        0.44        2.88      1.12 o 
  -7   8   9        0.53        1.76      1.52 o 
  -6   8   9        0.08        1.52      1.28 o 
  -5   8   9        9.42        6.12      2.14 o 
  -4   8   9        3.90        2.84      1.11 o 
  -3   8   9        1.74        3.53      1.22 o 
  -2   8   9        3.09        3.80      2.30 o 
  -1   8   9        1.47        4.19      1.82 o 
  -7   9   9        1.69        2.47      1.51 o 
  -6   9   9        0.39        2.82      1.36 o 
  -5   9   9        9.23        5.26      1.23 o 
  -4   9   9       19.80       20.53      2.18 o 
  -3   9   9        0.99        2.48      1.37 o 
  -2   9   9        9.15        6.43      3.39 o 
  -6  10   9        5.92        5.63      1.59 o 
  -5  10   9        7.38        4.70      1.07 o 
  -4  10   9       24.43       31.35      3.40 o 
  -3  10   9        7.60        5.74      2.73 o 
  -2  10   9        0.40        2.15      1.62 o 
  -6  11   9        0.16        2.05      1.62 o 
  -5  11   9        0.11        1.61      1.16 o 
  -4  11   9        5.78        4.11      1.21 o 
  -3  11   9        0.72        1.13      1.40 o 
  -5  12   9        0.10       -0.55      1.99 o 
  -4  12   9        2.75        4.60      1.48 o 
  -5   0  10       25.58       33.88      6.56 o 
  -4   0  10        7.53       10.03      3.07 o 
  -5   1  10        4.04        4.47      1.48 o 
  -4   1  10        0.77        4.31      1.30 o 
  -5   2  10        0.16        3.06      1.49 o 
  -4   2  10        9.17        7.17      3.07 o 
  -5   3  10        0.58        1.88      1.41 o 
  -4   3  10        0.11       -1.74      1.74 o 
                                                 
